# Supplementary material for: Phase-separation facilitated one-step fabrication of multiscale heterogeneous two-aqueous-phase gel
Source: Nat Commun. 2023 May 16;14:2793. doi: 10.1038/s41467-023-38394-9 (PMC10188440; doi:10.1038/s41467-023-38394-9)
Supplement: Supplementary file 3 — Source Data [file 41467_2023_38394_MOESM3_ESM.xlsx]

## Sheet: Fig. 2
					Mean (%)	SD
	Fig.2c	Porosity		PEG	60.8333	2.03443
				DEX	80.5628	1.16182
					Mean (KPa)	SD
	Fig.2e	Young Modulus			12.8667	3.73214
					7.26667	2.57207
					Mean (%)	SD
	Fig.2h	Critical strain		DEX	383.333	44.9691
				PEG	447.667	57.0458
	Fig.2g	Z (µm)	I (a.u.)-DEX	I (a.u.)-PEG
		0	0	0.00066495
		3	0.08679	0.00688
		6	0.37817	0.02206
		9	0.70753	0.02458
		12	0.82265	0.01926
		15	0.87194	0.01962
		18	0.89636	0.02177
		21	0.914	0.02449
		24	0.92892	0.02805
		27	0.93784	0.03318
		30	0.94601	0.04041
		33	0.95361	0.05137
		36	0.95686	0.08087
		39	0.96907	0.16853
		42	0.9761	0.27295
		45	0.97775	0.29412
		48	0.97178	0.2944
		51	0.96609	0.29581
		54	0.96392	0.2989
		57	0.95713	0.30443
		60	0.94547	0.31182
		63	0.93163	0.32559
		66	0.91508	0.35387
		69	0.88497	0.35387
		72	0.83043	0.59007
		75	0.83043	0.84734
		78	0.68447	0.99307
		81	0.6218	0.99307
		84	0.57161	0.98005
		87	0.52115	0.93641
		90	0.47313	0.88977
		93	0.42701	0.8421
		96	0.39146	0.79574
		99	0.34724	0.75004
		102	0.31333	0.70836
		105	0.28403	0.66912
		108	0.25283	0.63147
		111	0.22353	0.59082
		114	0.19911	0.55467
		117	0.17605	0.52217
		120	0.15434	0.49014
		123	0.13508	0.45961
		126	0.11609	0.4303
		129	0.099	0.40267
		132	0.08191	0.3786
		135	0.06943	0.35481
		138	0.05532	0.33224
		141	0.04203	0.30967
		144	0.03036	0.29141
		147	0.01951	0.27211

## Sheet: Fig. 3
	Fig. 3e	DEX				PVA				Fig. 3f			Mean (KPa)	SD
		strain (%)	stress (kPa)			strain (%)	stress (kPa)			TAP gel 1		PEG	7.3	2.6
		0	3.42001e-07			0.000332189	-1.01885e-09					DEX	12.9	3.7
		3.25722e-05	-0.10596			0.000671021	-0.43206
		-1.39595e-05	-0.16815			0.00129	-0.15754
		0.00019078	-0.10139			0.00197	0.13587						Mean (KPa)	SD
		0.00010237	-0.15628			0.00744	0.2641			TAP gel 2		PEG	10.9	0.9
		0.000139595	-0.10068			0.01331	0.15435					DEX	441.7	76.4
		0.000186127	-0.05432			0.01639	0.47799
		-6.04913e-05	-0.10673			0.02219	0.64909
		3.25722e-05	-0.15489			0.02528	0.76801						Mean (KPa)	SD
		0.000214046	-0.19743			0.03129	1.00207			TAP gel 3		DEX	3.4	1.1
		0	-0.2411			0.0346	1.16926					PVA	2935	131
		0.000237312	-0.19174			0.03796	1.91665
		0.00019078	-0.13245			0.04117	2.12349
		6.97976e-05	-0.17386			0.0447	2.48382
		0.000162861	-0.22164			0.04837	2.93912
		7.9104e-05	-0.26304			0.05217	2.83794
		4.65317e-05	-0.19374			0.05609	2.98325
		5.58381e-05	-0.25641			0.0601	3.45072
		0.000330375	-0.18468			0.06435	3.65869
		0.000348988	-0.12912			0.06881	4.06171
		0.0106	-0.18668			0.07307	4.26957
		0.01531	-0.14318			0.07732	4.1525
		0.02006	-0.18914			0.08158	4.55285
		0.02923	-0.12725			0.08615	4.78698
		0.03323	-0.19749			0.0907	4.85135
		0.04094	-0.10886			0.09524	5.556
		0.05187	-0.0507			0.09972	5.88813
		0.06064	-0.07018			0.10452	6.07657
		0.06947	-0.15073			0.10959	6.55434
		0.07427	-0.09967			0.11467	6.76875
		0.08385	-0.18436			0.11976	7.33599
		0.08879	-0.14181			0.12523	7.69894
		0.09856	-0.18242			0.13073	7.9914
		0.10335	-0.12174			0.13631	8.62074
		0.11353	-0.10821			0.14209	8.90413
		0.11953	-0.01833			0.14787	9.20406
		0.13147	-0.02236			0.15381	9.52752
		0.13765	0.02163			0.1599	9.74055
		0.14979	0.000364102			0.16644	10.1985
		0.16212	-0.06056			0.17317	10.5345
		0.17585	-0.07811			0.17973	10.8325
		0.18246	-0.16167			0.18613	11.3531
		0.19551	-0.1686			0.19288	11.8462
		0.202	-0.21006			0.19999	12.2053
		0.20907	-0.15823			0.20758	12.7518
		0.21617	-0.20344			0.2155	13.2913
		0.23062	-0.06546			0.22354	13.8418
		0.2375	-0.06037			0.23187	14.4827
		0.24478	-0.00234			0.2403	14.9043
		0.25955	-0.00743			0.24852	15.6985
		0.26705	0.04554			0.25672	16.1137
		0.28253	0.00934			0.26499	16.5743
		0.2901	0.09065			0.2731	17.0506
		0.29839	0.03913			0.28133	17.1058
		0.30715	-0.04336			0.28964	17.7091
		0.32433	-0.11731			0.29787	18.199
		0.34294	-0.10132			0.30567	18.4036
		0.35186	-0.17622			0.31377	19.0928
		0.36144	-0.13022			0.32182	19.4611
		0.37987	-0.15846			0.32973	19.6134
		0.38871	-0.1055			0.33773	20.1906
		0.40717	-0.13296			0.34575	20.4934
		0.41625	-0.03662			0.35383	20.9627
		0.43467	-0.06072			0.36169	22.0812
		0.44343	0.01844			0.36926	22.4844
		0.45253	-0.06722			0.37678	22.8821
		0.47054	-0.04707			0.38455	24.0333
		0.4791	-0.12787			0.3928	24.0932
		0.48799	-0.06644			0.40118	24.7145
		0.50365	-0.17649			0.40997	25.573
		0.5112	-0.10136			0.41904	25.795
		0.51903	-0.16551			0.42844	26.6307
		0.53428	-0.09571			0.43777	27.1139
		0.54186	-0.15893			0.44711	27.0348
		0.55793	-0.08433			0.45637	27.8721
		0.56638	-0.1696			0.4651	28.2449
		0.57477	-0.1122			0.47324	28.2406
		0.58313	-0.06954			0.48111	29.0202
		0.59113	-0.15252			0.48885	29.2849
		0.5993	-0.08116			0.49663	29.7601
		0.61702	-0.12691			0.50471	30.8368
		0.62632	-0.04753			0.5128	31.0218
		0.64447	-0.13408			0.52078	31.7402
		0.66241	-0.13689			0.52875	32.4631
		0.68252	-0.10371			0.53696	32.4379
		0.70286	-0.09883			0.54545	33.1648
		0.72294	-0.125			0.55368	33.9679
		0.74401	-0.10598			0.56214	34.3831
		0.76481	-0.09022			0.57003	35.1906
		0.78603	-0.13806			0.57745	35.5066
		0.80713	-0.17754			0.58483	35.7264
		0.82762	-0.19379			0.59255	36.2178
		0.84558	-0.17816			0.60075	36.3298
		0.86585	-0.16911			0.60925	36.7825
		0.8873	-0.11114			0.61826	37.4276
		0.91114	-0.10815			0.62751	37.8875
		0.92353	-0.06699			0.63682	38.2945
		0.94944	-0.07111			0.6462	38.7999
		0.97607	-0.10286			0.65561	39.0359
		1.00305	-0.10388			0.66471	39.6028
		1.01644	-0.12022			0.67326	40.1992
		1.04402	-0.14868			0.68138	40.5837
		1.0701	-0.18321			0.68917	41.6085
		1.09549	-0.21559			0.69647	42.168
		1.12125	-0.15472			0.70392	42.6703
		1.14484	-0.1601			0.71175	43.3205
		1.15649	-0.11651			0.71971	43.4459
		1.17926	-0.12815			0.72799	43.9839
		1.1916	-0.08318			0.73644	44.4794
		1.21666	-0.11509			0.74496	44.63
		1.24383	-0.15759			0.75332	45.1213
		1.27138	-0.11067			0.76159	45.8778
		1.28618	-0.22628			0.76996	45.9246
		1.30028	-0.12817			0.77825	46.5722
		1.3151	-0.08124			0.78603	46.9561
		1.32937	-0.15288			0.79333	47.1762
		1.34397	-0.08167			0.8009	47.9993
		1.37315	-0.03354			0.80908	48.4068
		1.4297	0.05482			0.81769	49.0275
		1.44358	0.01046			0.82676	50.0473
		1.47129	0.0643			0.83601	50.4438
		1.48541	0.01			0.84543	50.9668
		1.56765	-0.06928			0.8547	51.3605
		1.58516	-0.02588			0.86388	51.6091
		1.62051	-0.09531			0.87266	52.517
		1.6875	-0.01384			0.88097	53.071
		1.70347	-0.07268			0.88899	53.5124
		1.71864	0.0035			0.89672	54.0927
		1.80765	0.06448			0.90413	54.2887
		1.83995	-0.00935			0.91154	54.4739
		1.90883	0.03504			0.91926	54.9778
		2.00798	0.08781			0.92732	55.1031
		2.07546	0.02606			0.93547	55.9406
		2.10828	-0.04078			0.94397	56.7499
		2.19962	-0.05427			0.95255	56.7475
		2.25142	-0.00637			0.96094	57.412
		2.28328	0.06752			0.96937	57.9704
		2.33146	0.12525			0.97776	58.2148
		2.37651	0.18205			0.986	59.329
		2.39154	0.10536			0.99418	59.8823
		2.42268	0.14774			1.00218	60.3965
		2.4394	0.10265			1.01039	61.4483
		2.52472	0.09174			1.01873	61.3897
		2.55755	0.14525			1.02726	61.6557
		2.61007	0.18843			1.03635	62.4698
		2.62798	0.14588			1.04558	62.6236
		2.66384	0.19225			1.0548	63.4336
		2.73187	0.13078			1.06392	64.0446
		2.81819	0.10472			1.07264	64.0259
		2.83463	0.15985			1.08096	64.7493
		2.93099	0.24144			1.08912	64.914
		2.94709	0.17084			1.09708	65.1432
		2.99326	0.10273			1.10487	66.1127
		3.02521	0.1532			1.11236	66.3866
		3.04243	0.08661			1.11989	66.8486
		3.07533	0.14646			1.12764	67.6271
		3.15782	0.19442			1.13552	67.5007
		3.19501	0.10653			1.14361	68.4071
		3.21363	0.164			1.15218	68.9601
		3.25083	0.07145			1.16071	69.0957
		3.26845	0.12645			1.16912	70.1338
		3.33321	0.08371			1.17737	70.5032
		3.36739	0.18262			1.18558	70.8104
		3.38391	0.12404			1.19385	71.5418
		3.39997	0.19297			1.20226	71.8895
		3.4156	0.25225			1.21086	72.3861
		3.49699	0.29514			1.21961	73.1102
		3.51349	0.24248			1.22847	73.0341
		3.54691	0.31208			1.23709	73.5845
		3.56313	0.23871			1.24565	74.2549
		3.6096	0.14696			1.25465	74.3575
		3.62474	0.19802			1.26371	74.9695
		3.6721	0.26311			1.27261	75.7677
		3.74083	0.21644			1.28115	76.0268
		3.77898	0.29506			1.28932	76.7561
		3.7976	0.21078			1.29732	76.9985
		3.81656	0.25524			1.30516	77.3267
		3.85361	0.19332			1.31321	78.2702
		3.93313	0.14716			1.32143	78.8622
		3.9651	0.2157			1.32952	79.2665
		3.99694	0.27051			1.33715	79.8215
		4.04557	0.3401			1.34473	80.3306
		4.06202	0.27909			1.35248	80.5207
		4.14679	0.30328			1.36065	80.9618
		4.1626	0.20458			1.36901	81.2017
		4.17755	0.24926			1.37703	81.8488
		4.19181	0.17277			1.38515	82.3546
		4.22082	0.25408			1.39356	82.6767
		4.23653	0.19905			1.40219	82.9084
		4.27042	0.25676			1.41112	83.3041
		4.36243	0.32252			1.42018	83.9503
		4.40005	0.2269			1.42942	84.3864
		4.41837	0.28021			1.4385	84.9241
		4.47003	0.22136			1.4474	85.7998
		4.56016	0.26882			1.45606	86.357
		4.60966	0.30978			1.4646	86.8649
		4.6264	0.36763			1.4731	87.6541
		4.67725	0.44704			1.4814	88.0806
		4.76098	0.3964			1.48963	88.7572
		4.83754	0.30278			1.49767	89.3141
		4.90924	0.35032			1.50569	89.6656
		4.92804	0.42036			1.51363	90.061
		4.96555	0.36148			1.52155	90.6013
		4.98398	0.40718			1.52962	90.8461
		5.00169	0.35046			1.53769	91.2252
		5.03571	0.42532			1.54567	91.6454
		5.05215	0.37189			1.55369	91.9356
		5.09742	0.27047			1.56144	92.5383
		5.12628	0.32018			1.56904	92.9004
		5.14138	0.27366			1.57678	93.2699
		5.15705	0.33839			1.58474	94.101
		5.20776	0.38912			1.59305	94.495
		5.24191	0.43223			1.60145	95.0196
		5.29341	0.48198			1.61019	95.7595
		5.39202	0.44717			1.61937	96.0101
		5.49484	0.44094			1.62856	96.4786
		5.5141	0.38922			1.63794	96.9851
		5.53247	0.43275			1.64726	97.3192
		5.58565	0.49412			1.65611	97.9736
		5.61911	0.43			1.66452	98.4024
		5.71119	0.38879			1.67245	98.3949
		5.74101	0.29079			1.68052	99.1289
		5.80783	0.39297			1.68864	99.5106
		5.85925	0.44618			1.69682	99.7753
		5.87546	0.39595			1.70493	100.464
		5.89109	0.44732			1.71299	100.68
		5.90684	0.51574			1.72087	101.17
		5.9242	0.41883			1.72888	101.585
		5.94214	0.48101			1.737	101.724
		5.97766	0.39499			1.74551	102.629
		5.99555	0.43992			1.7539	103.354
		6.02923	0.32385			1.76197	103.773
		6.08199	0.27048			1.76982	104.322
		6.09976	0.37026			1.77727	104.627
		6.1177	0.31979			1.78478	105.163
		6.15233	0.3641			1.79256	105.988
		6.16916	0.30786			1.80084	106.45
		6.20106	0.39611			1.80949	107.001
		6.29539	0.38069			1.8185	107.648
		6.39187	0.35466			1.82783	107.772
		6.45719	0.41449			1.83728	108.074
		6.49157	0.4578			1.84676	108.279
		6.58118	0.46659			1.85607	108.743
		6.59903	0.52338			1.86507	109.693
		6.61662	0.47242			1.87343	110.078
		6.66674	0.41554			1.8812	110.4
		6.68402	0.45785			1.88867	111.022
		6.70164	0.53773			1.89603	111.352
		6.71853	0.49617			1.90357	112.072
		6.7516	0.54626			1.91142	112.792
		6.84734	0.55991			1.91952	113.403
		6.89666	0.5016			1.92794	114.009
		6.91233	0.45193			1.93644	114.203
		7.00413	0.5251			1.94472	114.288
		7.09207	0.58011			1.95325	114.705
		7.12974	0.52402			1.96169	115.292
		7.18556	0.45474			1.96979	115.413
		7.28309	0.46415			1.97795	115.959
		7.32983	0.53415			1.98567	116.477
		7.34613	0.58078			1.9933	116.564
		7.37929	0.64574			2.00115	117.174
		7.47926	0.66168			2.00934	117.828
		7.49587	0.60354			2.01808	118.105
		7.54154	0.56057			2.02715	119.064
		7.55594	0.61357			2.03655	119.706
		7.60354	0.6569			2.04582	119.865
		7.65752	0.69985			2.05498	120.715
		7.67602	0.63465			2.0639	121.19
		7.76904	0.60684			2.07262	121.281
		7.78673	0.55196			2.08105	122.281
		7.83561	0.5101			2.08917	122.434
		7.85064	0.56133			2.09668	122.896
		7.8651	0.62025			2.10393	124.063
		7.95988	0.678			2.11125	123.876
		8.04473	0.59917			2.11895	124.288
		8.11045	0.6427			2.12703	125.007
		8.20526	0.71512			2.13524	125.015
		8.29675	0.67855			2.14375	125.692
		8.31516	0.72038			2.15222	126.359
		8.33343	0.65251			2.16071	126.466
		8.41779	0.58899			2.16895	127.025
		8.49154	0.65064			2.17709	127.272
		8.55828	0.60741			2.1853	127.44
		8.57524	0.66376			2.19383	128.285
		8.65957	0.61946			2.2024	128.839
		8.75856	0.61825			2.21082	129.265
		8.77473	0.66733			2.21918	129.979
		8.79124	0.62404			2.2278	130.381
		8.8452	0.55637			2.23667	130.752
		8.88305	0.61485			2.24575	131.365
		8.95194	0.52986			2.25487	131.784
		9.01497	0.63113			2.26368	132.426
		9.0755	0.58138			2.27233	132.572
		9.10671	0.64884			2.28066	132.928
		9.19258	0.69621			2.28871	133.41
		9.27447	0.6443			2.29661	133.795
		9.36256	0.58611			2.3047	134.407
		9.41299	0.654			2.31246	134.738
		9.44856	0.72652			2.31988	135.075
		9.53482	0.72243			2.3274	135.493
		9.59825	0.64459			2.3353	135.816
		9.63029	0.59782			2.34347	136.327
		9.72458	0.58229			2.35191	137.16
		9.75729	0.6248			2.36045	137.528
		9.85832	0.6413			2.36872	137.98
		9.9129	0.58689			2.37675	138.46
		9.98482	0.65359			2.38497	138.421
		10.0336	0.70479			2.39349	139.125
		10.0843	0.75035			2.40245	139.794
		10.1483	0.67023			2.41159	140.129
		10.1975	0.60686			2.4205	140.929
		10.2935	0.64691			2.42919	141.094
		10.3389	0.6968			2.43774	141.276
		10.3707	0.74317			2.4465	141.962
		10.4602	0.6611			2.4554	142.296
		10.5345	0.60092			2.46425	143.076
		10.5694	0.53593			2.47286	144.058
		10.5858	0.62128			2.48104	144.074
		10.633	0.70125			2.48901	144.437
		10.7294	0.78433			2.4969	144.981
		10.7459	0.70421			2.50503	145.318
		10.7958	0.60722			2.51325	146.065
		10.8621	0.67681			2.52137	146.871
		10.8923	0.62999			2.52922	147.047
		10.907	0.71097			2.53686	147.699
		10.9534	0.78766			2.54474	147.87
		10.9893	0.74648			2.55258	148.125
		11.0258	0.68762			2.56078	149.038
		11.0814	0.61161			2.56889	149.419
		11.1362	0.56085			2.57702	149.897
		11.1535	0.6048			2.58533	150.242
		11.2155	0.66201			2.59378	150.292
		11.2448	0.72449			2.60247	150.785
		11.2932	0.78903			2.61144	151.346
		11.31	0.74406			2.62068	151.589
		11.3943	0.68846			2.62993	152.309
		11.4903	0.7305			2.63896	152.736
		11.5218	0.79227			2.64759	152.93
		11.555	0.87049			2.65597	153.669
		11.6478	0.85774			2.66441	154.009
		11.6843	0.78984			2.67278	154.581
		11.7019	0.73415			2.68093	155.664
		11.7357	0.68172			2.6891	155.842
		11.7972	0.72894			2.69711	156.287
		11.8265	0.81085			2.70515	157.149
		11.8573	0.92462			2.71311	157.111
		11.8904	0.9783			2.72132	157.695
		11.925	0.92861			2.7296	158.242
		11.9591	0.86792			2.73763	158.292
		12.0263	0.79424			2.74584	159.021
		12.042	0.75025			2.75383	159.503
		12.1089	0.85167			2.76143	159.497
		12.1938	0.82701			2.76887	160.371
		12.2127	0.89232			2.77656	160.855
		12.2855	0.80222			2.78468	160.746
		12.3502	0.87494			2.7929	161.632
		12.4417	0.94608			2.80159	161.95
		12.5074	0.87555			2.8108	162.257
		12.5427	0.83399			2.82007	163.244
		12.6077	0.77974			2.82941	163.229
		12.6605	0.82648			2.83874	163.889
		12.7129	0.89006			2.84783	164.675
		12.7997	0.95257			2.85661	164.432
		12.8353	0.88761			2.86489	165.278
		12.933	0.8193			2.87288	165.929
		12.9957	0.89152			2.88063	166.001
		13.0423	0.95532			2.88824	166.842
		13.0909	1.04174			2.89615	167.391
		13.1563	0.99553			2.90418	167.328
		13.1731	1.07078			2.91219	168.278
		13.209	0.98954			2.92052	168.301
		13.2268	1.04534			2.92879	168.417
		13.2449	1.00006			2.9372	169.518
		13.3346	1.01448			2.94566	169.63
		13.3515	0.96786			2.95374	170.21
		13.368	1.01174			2.96184	171.084
		13.4345	0.94951			2.9694	171.153
		13.531	0.86884			2.97679	171.661
		13.5477	0.94708			2.9844	172.539
		13.5968	1.03739			2.99256	172.696
		13.6439	1.11633			3.00102	173.402
		13.6594	1.07236			3.00967	173.984
		13.6894	1.12918			3.01873	174.149
		13.7381	1.08586			3.02814	174.664
		13.7557	1.02664			3.03772	174.965
		13.774	1.07475			3.04716	175.069
		13.7921	0.97983			3.05627	175.68
		13.8103	0.9266			3.06488	176.234
		13.8472	0.87735			3.07302	176.577
		13.8661	0.92765			3.08067	177.241
		13.9028	0.86485			3.088	177.712
		13.9201	0.94435			3.09546	178.29
		13.9674	1.01526			3.1034	178.847
		14.0144	1.09055			3.1113	179.331
		14.0302	1.02685			3.11948	179.932
		14.0628	1.06996			3.12776	180.542
		14.079	0.99322			3.13617	181.058
		14.129	0.90883			3.14456	181.425
		14.1456	0.96799			3.15287	181.778
		14.1791	0.86749			3.16113	182.135
		14.1957	0.9093			3.16934	182.464
		14.2572	1.00612			3.17746	182.825
		14.2722	0.95995			3.18526	183.267
		14.2876	1.05082			3.19318	183.436
		14.3211	0.95774			3.20136	183.927
		14.3393	1.04291			3.21014	184.427
		14.3575	0.99939			3.21901	184.765
		14.4324	0.94131			3.22808	185.345
		14.5036	1.0036			3.23724	185.688
		14.5356	1.0588			3.2463	186.009
		14.594	1.09988			3.25525	186.735
		14.6753	1.03806			3.26415	187.204
		14.7094	0.98873			3.27254	187.651
		14.7266	0.94451			3.28036	188.491
		14.7945	0.99657			3.28807	188.862
		14.8108	0.93829			3.29555	189.263
		14.8409	0.99495			3.30299	189.821
		14.8723	1.06241			3.31072	189.852
		14.9591	1.0236			3.31864	190.564
		15.0509	0.98755			3.32705	191.065
		15.0683	1.053			3.33563	191.282
		15.1016	1.0084			3.34412	192.044
		15.1325	1.05572			3.35266	192.233
		15.1478	1.11334			3.36109	192.392
		15.2404	1.05507			3.36904	193.041
		15.2576	1.10509			3.37704	193.454
		15.2919	1.05512			3.38542	193.82
		15.3269	1.00014			3.39366	194.75
		15.4085	1.12093			3.40167	195.041
		15.4253	1.04501			3.40994	195.605
		15.4416	1.10272			3.41854	196.167
		15.4741	1.05638			3.4276	196.137
		15.4917	1.10872			3.43692	197.03
		15.5438	1.1535			3.44622	197.541
		15.5626	1.06665			3.45537	197.684
		15.5818	1.01499			3.4641	198.293
		15.5999	1.06029			3.47259	198.657
		15.6176	0.93818			3.48089	198.851
		15.6512	0.98713			3.48889	199.446
		15.6833	1.03744			3.49692	199.685
		15.7151	0.9307			3.50454	199.985
		15.7306	1.04308			3.51184	200.69
		15.7762	1.16914			3.51921	200.862
		15.7915	1.09033			3.52708	201.353
		15.8229	1.17445			3.53548	202.035
		15.8399	1.02056			3.5439	202.345
		15.857	1.08999			3.55238	202.864
		15.8919	0.98048			3.5608	203.434
		15.9089	1.07117			3.569	203.776
		15.9253	1.0296			3.57713	204.649
		15.9418	0.95555			3.58558	205.204
		15.9581	1.04129			3.59424	205.457
		15.9744	0.97947			3.6031	206.207
		16.0096	1.09142			3.61183	206.657
		16.028	1.03765			3.62055	206.986
		16.0456	1.09354			3.62901	207.503
		16.0626	1.16467			3.63744	207.979
		16.0799	1.05114			3.64627	208.182
		16.0972	1.11863			3.65521	208.794
		16.1313	1.04857			3.66395	209.035
		16.1487	1.12021			3.67244	209.445
		16.1668	1.05888			3.68067	210.103
		16.1846	0.99256			3.68885	210.276
		16.2015	1.04568			3.69685	210.722
		16.2182	0.97811			3.70473	211.281
		16.2668	0.92769			3.71271	211.618
		16.2988	0.99434			3.72079	212.272
		16.3305	1.05135			3.72877	212.809
		16.3777	1.09893			3.73651	213.148
		16.393	1.03762			3.74449	213.783
		16.4247	1.14114			3.75271	214.129
		16.441	1.07016			3.7609	214.448
		16.5413	1.0468			3.76889	214.994
		16.5585	1.14061			3.77697	215.339
		16.6128	1.20193			3.78541	215.718
		16.6311	1.14593			3.79403	216.253
		16.6675	1.24213			3.80267	216.369
		16.7344	1.18893			3.81166	216.831
		16.8165	1.13282			3.82092	217.187
		16.8326	1.08405			3.83015	217.475
		16.8976	1.16085			3.83895	218.106
		16.947	1.21011			3.84751	218.527
		16.979	1.2607			3.85624	219.164
		17.055	1.2041			3.86486	219.645
		17.1055	1.12866			3.87325	219.87
		17.1963	1.13472			3.88123	220.567
		17.2336	1.17644			3.88897	220.93
		17.2852	1.25225			3.89679	221.462
		17.3482	1.18427			3.90492	222.178
		17.4288	1.13929			3.91295	222.288
		17.4619	1.18393			3.921	222.603
		17.4787	1.13134			3.92906	223.146
		17.4954	1.18908			3.93718	223.146
		17.5124	1.23461			3.94536	223.677
		17.5293	1.18912			3.95321	224.395
		17.5456	1.25577			3.96071	224.499
		17.5777	1.20082			3.96846	225.021
		17.5927	1.30865			3.97635	225.591
		17.6072	1.25923			3.98453	225.778
		17.6369	1.30111			3.99309	226.693
		17.6531	1.22315			4.00187	227.177
		17.7063	1.17344			4.01091	227.325
		17.7626	1.13086			4.02016	228.152
		17.8004	1.18887			4.02947	228.706
		17.8863	1.28795			4.03862	229.108
		17.9763	1.247			4.04742	229.965
		18.0263	1.15882			4.05577	230.428
		18.0433	1.11568			4.06401	230.625
		18.1278	1.12506			4.07233	231.011
		18.1444	1.16807			4.08023	231.064
		18.1759	1.22867			4.08818	231.795
		18.2061	1.27535			4.09623	232.515
		18.2726	1.21214			4.10425	232.687
		18.3096	1.16444			4.11235	233.073
		18.3655	1.11603			4.12045	233.227
		18.435	1.17027			4.12892	233.248
		18.4836	1.22025			4.13722	234.115
		18.4978	1.1771			4.1454	234.403
		18.5119	1.2227			4.15356	235.171
		18.5418	1.16125			4.16124	236.03
		18.5897	1.10505			4.16856	236.073
		18.6596	1.16524			4.17624	236.711
		18.6765	1.10584			4.18419	237.278
		18.6931	1.19802			4.19254	237.489
		18.7414	1.32468			4.20119	238.263
		18.7923	1.41539			4.21044	238.735
		18.8091	1.3097			4.21976	238.669
		18.8412	1.37288			4.22915	239.407
		18.8578	1.25433			4.23852	239.586
		18.8754	1.29698			4.24745	239.669
		18.9125	1.17653			4.25622	240.464
		18.9316	1.25426			4.26444	240.55
		18.9677	1.13928			4.27229	240.976
		18.9851	1.29057			4.27987	241.746
		19.0021	1.22171			4.28736	241.882
		19.0341	1.29282			4.29512	242.724
		19.0495	1.21973			4.30308	243.569
		19.0652	1.29102			4.31145	243.752
		19.1416	1.19546			4.31982	244.534
		19.1572	1.26571			4.32819	245.149
		19.1732	1.18284			4.33648	245.162
		19.2066	1.2622			4.3447	245.937
		19.2236	1.16586			4.35293	246.434
		19.2582	1.25264			4.36103	246.709
		19.2913	1.34725			4.36909	247.634
		19.3238	1.26306			4.37684	247.691
		19.3413	1.35221			4.3845	247.672
		19.3597	1.29233			4.39263	248.401
		19.3969	1.3595			4.40117	248.427
		19.4142	1.31389			4.40992	248.705
		19.4652	1.24385			4.41911	249.547
		19.4819	1.29857			4.42847	249.691
		19.5169	1.24616			4.43774	250.049
		19.5339	1.30482			4.44698	250.578
		19.6319	1.32484			4.45587	250.58
		19.6971	1.36671			4.46447	251.35
		19.7276	1.29637			4.4726	252.059
		19.7433	1.34737			4.48047	252.357
		19.7588	1.30005			4.48799	253.055
		19.8241	1.23541			4.49537	253.467
		19.8726	1.2794			4.50279	253.695
		19.9625	1.31777			4.51069	254.495
		20.0518	1.28953			4.5189	254.749
		20.1343	1.24265			4.52733	255.118
		20.1501	1.31485			4.53583	255.833
		20.2306	1.37836			4.54454	255.758
		20.2803	1.45491			4.55301	256.269
		20.3129	1.50399			4.56119	256.88
		20.345	1.44723			4.56946	256.944
		20.3596	1.51929			4.57753	257.629
		20.3889	1.42904			4.58563	257.954
		20.4046	1.51063			4.59387	258.153
		20.4207	1.43561			4.60218	258.805
		20.4734	1.34004			4.61045	259.102
		20.51	1.44757			4.61909	259.394
		20.5287	1.33689			4.62819	260.128
		20.5472	1.41058			4.63759	260.473
		20.5849	1.358			4.64681	260.788
		20.6033	1.42353			4.65579	261.397
		20.6205	1.37297			4.6643	261.546
		20.7142	1.34119			4.67237	262.223
		20.7297	1.39136			4.68044	262.623
		20.7622	1.34212			4.68832	263.029
		20.779	1.42105			4.69614	263.595
		20.7956	1.34319			4.70377	263.873
		20.8119	1.39266			4.71144	264.387
		20.8289	1.44026			4.71919	264.687
		20.8454	1.36707			4.72736	264.998
		20.8791	1.43589			4.73562	265.75
		20.9721	1.42499			4.74402	266.236
		21.0562	1.37798			4.75267	266.458
		21.1501	1.37611			4.76088	266.974
		21.2367	1.39803			4.76906	267.295
		21.3256	1.4152			4.7771	267.66
		21.4095	1.36235			4.7855	268.321
		21.4269	1.4111			4.79426	268.659
		21.4952	1.30715			4.80285	269.11
		21.5106	1.36686			4.81157	269.617
		21.541	1.2741			4.8203	269.769
		21.5566	1.32399			4.82908	270.299
		21.588	1.25888			4.83822	270.769
		21.6042	1.31776			4.84736	271.078
		21.6216	1.24556			4.85619	271.618
		21.6589	1.3635			4.86475	271.958
		21.6781	1.25415			4.87313	272.429
		21.7156	1.35815			4.88113	272.794
		21.7338	1.29374			4.88894	273.342
		21.7518	1.36119			4.89679	273.914
		21.7861	1.30801			4.9046	274.415
		21.8026	1.43041			4.91255	275.015
		21.8191	1.38473			4.92027	275.351
		21.8343	1.32364			4.92793	275.763
		21.8484	1.43811			4.93579	276.403
		21.8626	1.39706			4.9439	276.921
		21.8772	1.33554			4.95215	277.332
		21.8922	1.39757			4.96038	277.898
		21.9076	1.34267			4.9688	278.237
		21.9234	1.38604			4.97715	278.433
		21.957	1.30548			4.98562	278.758
		21.974	1.37637			4.99433	278.944
		22.0088	1.33342			5.00322	279.561
		22.0261	1.42588			5.0123	280.205
		22.0433	1.38321			5.02143	280.408
		22.0756	1.48451			5.03038	280.687
		22.0916	1.39948			5.039	281.106
		22.1257	1.51299			5.04744	281.261
		22.1427	1.42804			5.05593	281.699
		22.1592	1.4696			5.06451	282.599
		22.2087	1.51219			5.07293	283.028
		22.2442	1.41747			5.08129	283.535
		22.2628	1.49566			5.08924	284.15
		22.2991	1.39956			5.09728	284.095
		22.3167	1.4986			5.10522	284.623
		22.3504	1.4561			5.11321	285.343
		22.3675	1.50515			5.12122	285.428
		22.3838	1.46263			5.12936	286.174
		22.4621	1.53328			5.13728	286.758
		22.4771	1.46061			5.1451	286.573
		22.574	1.46059			5.15265	287.325
		22.5911	1.55068			5.1602	287.708
		22.6406	1.61761			5.16804	287.712
		22.7089	1.55154			5.17636	288.727
		22.7804	1.45715			5.18475	288.817
		22.8138	1.40849			5.19346	289.158
		22.8311	1.34009			5.20261	290.013
		22.8488	1.41018			5.21192	290.071
		22.8668	1.36615			5.2212	290.601
		22.9014	1.42821			5.23053	291.618
		22.9512	1.56972			5.23974	291.558
		23.0141	1.50539			5.24847	292.233
		23.0298	1.62327			5.25679	292.911
		23.0461	1.57143			5.26457	292.874
		23.062	1.65022			5.27239	293.893
		23.0929	1.53476			5.28023	294.364
		23.1244	1.41451			5.28797	294.556
		23.1408	1.47981			5.296	295.486
		23.1579	1.55994			5.30417	295.556
		23.1746	1.51711			5.31246	295.54
		23.1908	1.5945			5.32079	296.264
		23.2069	1.65173			5.32923	296.425
		23.2238	1.52943			5.33762	296.771
		23.2413	1.65239			5.34592	297.455
		23.259	1.56434			5.35365	297.787
		23.2946	1.69874			5.36094	298.221
		23.3128	1.52572			5.36847	298.789
		23.331	1.66876			5.37603	299.083
		23.3497	1.62196			5.38401	299.522
		23.3676	1.48992			5.39258	300.209
		23.3846	1.6377			5.40147	300.527
		23.4007	1.44403			5.41059	300.943
		23.4332	1.56896			5.41985	301.586
		23.4501	1.24865			5.42924	301.832
		23.4663	1.50167			5.43879	301.91
		23.4833	1.55307			5.44806	302.388
		23.4998	1.28825			5.45672	302.779
		23.5161	1.73659			5.46491	303.098
		23.5324	1.49856			5.47275	303.651
		23.5483	1.42324			5.4802	303.862
		23.5645	1.79222			5.48773	304.44
		23.5804	1.40128			5.49556	305.068
		23.5969	1.57528			5.50356	305.337
		23.6136	1.86309			5.51162	305.91
		23.6304	1.43322			5.51969	306.453
		23.6471	1.77808			5.5282	306.679
		23.6788	1.32711			5.53674	307.244
		23.6943	1.80472			5.54522	307.549
		23.7092	1.51919			5.55335	308.021
		23.7239	1.44767			5.56143	308.668
		23.7392	1.87986			5.56909	309.004
		23.7546	1.46781			5.57658	309.299
		23.7704	1.66151			5.5844	309.62
		23.7873	1.82308			5.59264	309.975
		23.8053	1.47233			5.60129	310.347
		23.823	1.8225			5.6102	310.679
		23.8407	1.76243			5.61928	310.984
		23.8593	1.54807			5.62856	311.53
		23.8784	1.91619			5.6378	311.796
		23.897	1.53362			5.64679	312.158
		23.9344	1.75045			5.65555	312.729
		23.9533	1.39566			5.66415	313.041
		23.9705	1.68221			5.6722	313.815
		23.9868	1.63754			5.67981	314.289
		24.0026	1.34719			5.68735	314.813
		24.0179	1.6098			5.69487	315.786
		24.0328	1.39655			5.70256	316.122
		24.0648	1.69298			5.71055	316.556
		24.0808	1.41513			5.71899	317.254
		24.0967	1.58411			5.72748	317.376
		24.1125	1.70572			5.73591	317.803
		24.1287	1.32104			5.74452	318.303
		24.1454	1.60589			5.75298	318.382
		24.1791	1.46918			5.7611	318.883
		24.1956	1.78089			5.76899	319.152
		24.2123	1.545			5.77705	319.166
		24.2462	1.7092			5.78528	319.718
		24.2625	1.46506			5.79351	320.008
		24.2779	1.66244			5.80186	320.402
		24.293	1.76581			5.81062	320.874
		24.3075	1.59169			5.81949	321.086
		24.3219	1.81429			5.82875	321.819
		24.3372	1.64673			5.83809	322.166
		24.3536	1.56728			5.84721	322.561
		24.3708	1.76595			5.85595	323.2
		24.3884	1.61267			5.86444	323.303
		24.4065	1.77837			5.87245	323.896
		24.4439	1.53046			5.8802	324.604
		24.4623	1.65119			5.88805	324.673
		24.4806	1.5578			5.89576	325.573
		24.4999	1.48504			5.90333	325.924
		24.5182	1.74244			5.91101	325.843
		24.5359	1.57491			5.9188	326.645
		24.57	1.65753			5.92703	326.871
		24.5858	1.39328			5.9356	327.165
		24.601	1.53722			5.94418	328.238
		24.6154	1.58498			5.95268	328.28
		24.6299	1.50308			5.96094	328.458
		24.6452	1.68734			5.96913	329.281
		24.6611	1.54686			5.97718	329.194
		24.6773	1.48064			5.98567	329.911
		24.6935	1.63614			5.99458	330.828
		24.7097	1.55512			6.00343	330.854
		24.7266	1.65139			6.01213	331.579
		24.7433	1.72887			6.02047	332.001
		24.7601	1.65122			6.02913	331.904
		24.7767	1.72951			6.03814	332.534
		24.7935	1.65588			6.04722	332.843
		24.8104	1.5993			6.05603	332.949
		24.8273	1.73172			6.06465	333.716
		24.8442	1.63703			6.07284	333.727
		24.8753	1.69317			6.08085	333.949
		24.8905	1.56079			6.08863	334.622
		24.9058	1.61176			6.09651	334.623
		24.9378	1.54473			6.10459	335.038
		24.955	1.65058			6.11255	335.643
		24.9911	1.60301			6.12028	335.717
		25.0093	1.66014			6.12807	336.615
		25.0281	1.58173			6.13585	337.179
		25.0653	1.6698			6.14405	337.347
		25.0835	1.60052			6.15235	338.243
		25.1011	1.65598			6.16034	338.507
		25.1351	1.57579			6.16855	338.798
		25.1518	1.63393			6.17697	339.621
		25.2264	1.59192			6.18565	339.798
		25.2731	1.66916			6.19459	340.188
		25.3252	1.74145			6.20354	340.849
		25.4096	1.82997			6.21258	340.937
		25.4413	1.75612			6.22174	341.336
		25.5405	1.73808			6.23075	341.913
		25.5755	1.66183			6.23929	342.084
		25.6135	1.72144			6.24784	342.516
		25.6859	1.65877			6.25648	343.231
		25.7349	1.7167			6.26479	343.455
		25.7961	1.67404			6.27306	343.973
		25.8262	1.71976			6.28115	344.677
		25.8413	1.77698			6.28886	345.176
		25.89	1.7154			6.29678	345.566
		25.907	1.76002			6.30468	345.887
		25.9243	1.82277			6.31275	346.329
		25.9764	1.89949			6.32105	346.599
		25.9924	1.83589			6.32925	346.985
		26.0426	1.74704			6.33725	347.08
		26.06	1.9018			6.3449	347.368
		26.0957	1.74947			6.35239	347.933
		26.1128	1.8062			6.36015	348.22
		26.1297	1.75968			6.36809	348.262
		26.1636	1.8232			6.3764	348.599
		26.1813	1.74477			6.38499	349.05
		26.2171	1.88389			6.39372	349.358
		26.2347	1.76561			6.40283	349.884
		26.2689	1.86895			6.412	350.449
		26.2852	1.82684			6.42132	350.959
		26.301	1.95513			6.43076	351.705
		26.3164	1.90109			6.43974	351.987
		26.332	1.82459			6.44812	352.253
		26.3481	1.91933			6.45611	353.013
		26.3644	1.82308			6.46408	353.464
		26.3963	1.87868			6.4722	354.052
		26.4121	1.76628			6.48017	354.449
		26.4591	1.65557			6.48811	354.678
		26.4753	1.74315			6.49633	355.254
		26.5086	1.68699			6.50449	355.328
		26.525	1.8298			6.5126	355.19
		26.5412	1.76562			6.52073	355.915
		26.5739	1.85032			6.529	356.226
		26.5906	1.76645			6.5372	356.606
		26.6258	1.88998			6.54515	357.328
		26.6447	1.78799			6.55279	357.309
		26.6635	1.83004			6.5602	357.795
		26.6824	1.78512			6.56778	358.564
		26.6998	1.68813			6.5756	358.618
		26.7171	1.78545			6.58396	359.532
		26.7342	1.72279			6.5927	360.432
		26.7674	1.80736			6.60179	360.488
		26.7844	1.67871			6.61119	361.14
		26.8182	1.80869			6.62074	361.381
		26.8351	1.73184			6.63012	361.393
		26.8515	1.85274			6.63923	362.002
		26.8829	1.77417			6.64806	362.494
		26.899	1.88651			6.65643	362.794
		26.9314	1.78965			6.66449	363.039
		26.9475	1.91224			6.67193	363.296
		26.9638	1.83764			6.67919	363.497
		26.9804	1.73066			6.68674	363.778
		26.9967	1.8244			6.6947	364.231
		27.0122	1.6882			6.70284	364.587
		27.0437	1.79831			6.71133	365.036
		27.0589	1.71915			6.71977	365.592
		27.1379	1.78036			6.72832	365.852
		27.1726	1.86372			6.7366	366.462
		27.1905	1.80554			6.74512	367.023
		27.2091	1.75157			6.75309	367.414
		27.3033	1.75737			6.76103	368.032
		27.3838	1.80979			6.76877	368.594
		27.4151	1.87841			6.77644	368.96
		27.4306	1.93128			6.78443	369.536
		27.4467	1.87316			6.79282	369.811
		27.4793	2.00038			6.80156	370.245
		27.5125	1.95173			6.81067	370.707
		27.5462	1.90994			6.82	370.606
		27.596	1.81071			6.82923	371.122
		27.6122	1.85315			6.83841	371.286
		27.6421	1.74139			6.8474	371.556
		27.6719	1.79209			6.85601	372.445
		27.7039	1.91338			6.86437	372.517
		27.7569	1.96403			6.87244	373.113
		27.7749	1.9034			6.88	373.971
		27.7942	1.9611			6.88707	373.948
		27.8316	1.87656			6.89436	374.632
		27.8502	1.92618			6.90201	375.38
		27.8684	1.82038			6.91027	375.405
		27.886	1.76116			6.91884	376.174
		27.9031	1.86369			6.92737	376.61
		27.9193	1.80684			6.9358	376.411
		27.9347	1.76574			6.94432	377.244
		27.9498	1.85662			6.95268	377.388
		27.9652	1.7928			6.96101	377.296
		27.9941	1.95551			6.96918	378.174
		28.0097	1.85626			6.97733	378.014
		28.0264	1.96143			6.98536	378.439
		28.0596	1.87935			6.99359	379.319
		28.0762	1.97718			7.00196	379.288
		28.1102	1.88849			7.01054	379.859
		28.1268	1.95995			7.01962	380.539
		28.1441	1.90093			7.02902	380.554
		28.1614	1.82587			7.03836	381.147
		28.1785	1.91475			7.04738	381.825
		28.1952	1.85304			7.05595	382.161
		28.2883	1.85115			7.06424	382.858
		28.3052	1.91727			7.07236	383.019
		28.3975	1.85453			7.0802	383.396
		28.486	1.81743			7.08784	383.984
		28.5024	1.75795			7.09551	384.018
		28.5333	1.83337			7.10305	384.351
		28.5476	1.77549			7.11076	384.841
		28.5622	1.86708			7.1187	384.962
		28.592	1.77775			7.12699	385.451
		28.6074	1.85915			7.1356	385.724
		28.658	1.95916			7.14424	385.931
		28.6754	1.91081			7.15251	386.572
		28.7596	1.95698			7.1608	386.991
		28.7757	1.86334			7.16889	387.372
		28.8573	1.90856			7.17715	387.929
		28.8741	1.86364			7.18586	388.424
		28.8912	1.9075			7.19483	389.036
		28.9263	1.96544			7.20372	389.678
		28.9447	2.04922			7.21246	390.133
		29.0179	1.97432			7.22124	390.344
		29.0997	1.897			7.23001	390.882
		29.1154	1.85362			7.23895	391.065
		29.176	1.91665			7.24773	391.168
		29.2237	1.97978			7.25622	391.9
		29.2585	2.02161			7.26465	392.082
		29.3091	2.06569			7.2728	392.438
		29.3407	2.01571			7.2806	392.962
		29.3913	1.96883			7.28852	392.767
		29.4454	1.89648			7.29637	393.202
		29.5139	1.9558			7.30422	393.93
		29.6017	2.00827			7.31223	394.02
		29.6666	1.94911			7.32006	394.808
		29.7618	1.91393			7.32781	395.386
		29.793	1.96693			7.33579	395.455
		29.8412	2.01817			7.34395	396.084
		29.8578	2.06544			7.35228	396.173
		29.9585	2.04079			7.36051	396.597
		29.9762	1.99044			7.36863	397.667
		30.0131	1.9203			7.37708	397.684
		30.1012	1.89179			7.38589	398.12
		30.1518	1.97548			7.39477	398.721
		30.2017	2.05615			7.4039	398.461
		30.2968	2.02007			7.41297	399.077
		30.3136	1.95996			7.42206	399.473
		30.3299	2.01181			7.43082	399.941
		30.3936	1.9687			7.43935	400.63
		30.4245	2.05325			7.44781	400.581
		30.4713	2.11072			7.45619	400.872
		30.488	2.0416			7.46453	401.228
		30.5785	1.99684			7.47256	401.632
		30.6343	1.94909			7.48048	402.413
		30.7016	2.05091			7.48863	403.023
		30.7487	2.17265			7.49684	403.296
		30.7963	2.22008			7.50508	403.829
		30.8123	2.17171			7.51321	403.913
		30.8621	2.12369			7.52133	404.4
		30.9126	2.07255			7.5292	405.113
		30.9622	2.02805			7.53681	405.509
		30.9781	2.09086			7.5443	406.326
		31.0222	2.13938			7.5519	406.428
		31.0536	2.0928			7.55969	406.338
		31.0707	2.16393			7.56776	406.99
		31.1439	2.09531			7.57617	407.509
		31.2361	2.08492			7.58489	407.93
		31.2533	2.0392			7.59392	408.614
		31.2701	2.09319			7.60324	408.719
		31.3014	2.16381			7.61263	409.026
		31.3161	2.21084			7.62201	409.314
		31.3306	2.16517			7.63112	409.577
		31.3453	2.23655			7.63969	410.527
		31.4263	2.1582			7.64798	411.19
		31.4602	2.0895			7.6561	411.364
		31.511	2.03216			7.66392	411.782
		31.5445	2.0763			7.67171	412.176
		31.5605	2.02855			7.67954	412.561
		31.576	2.141			7.68781	413.392
		31.6228	2.26673			7.69602	413.814
		31.639	2.19391			7.70418	414.084
		31.6726	2.28818			7.71231	414.345
		31.6909	2.16652			7.72058	414.28
		31.7092	2.22075			7.72907	414.749
		31.7464	2.12382			7.73748	415.309
		31.765	2.18974			7.74545	415.605
		31.7834	2.12728			7.75263	416.199
		31.8013	2.0018			7.76	416.381
		31.8188	2.10265			7.76756	416.449
		31.836	2.0306			7.77564	417.195
		31.8525	1.98631			7.78433	417.581
		31.868	2.13173			7.79336	418.241
		31.8829	2.03336			7.80257	418.933
		31.9123	2.1115			7.81166	418.877
		31.9272	2.01941			7.8209	419.288
		31.9423	2.11579			7.8303	419.825
		31.9578	2.18576			7.83938	419.613
		31.9742	2.09903			7.84815	420.608
		31.9904	2.23331			7.85644	421.172
		32.0245	2.10579			7.86401	421.011
		32.0415	2.21806			7.87159	422.042
		32.0587	2.12713			7.87911	422.147
		32.0928	2.20599			7.88688	422.187
		32.1096	2.11707			7.89483	423.294
		32.1588	2.07393			7.90322	423.317
		32.175	2.17956			7.91164	423.739
		32.1918	2.22567			7.92011	424.652
		32.2253	2.2698			7.92852	424.469
		32.3137	2.31129			7.93701	424.962
		32.3319	2.24791			7.94515	425.822
		32.3679	2.18662			7.95312	425.827
		32.4344	2.13713			7.96081	426.457
		32.5262	2.16599			7.96839	427.043
		32.6073	2.21998			7.97613	427.011
		32.6416	2.1649			7.98432	427.877
		32.6916	2.10787			7.99276	427.938
		32.7779	2.09821			8.00161	428.083
		32.7958	2.16932			8.0108	428.574
		32.8306	2.10399			8.02011	428.761
		32.8476	2.17399			8.02948	428.722
		32.9343	2.18176			8.03875	429.142
		32.9674	2.0477			8.04762	429.393
		32.9834	2.10057			8.05602	429.574
		33.0807	2.14367			8.064	430.218
		33.0969	2.08531			8.07172	430.527
		33.1126	2.15728			8.07925	430.823
		33.1282	2.23328			8.0867	431.534
		33.1437	2.18453			8.09431	432.081
		33.2415	2.11046			8.10215	432.374
		33.2572	2.1554			8.1105	432.891
		33.2737	2.05946			8.11893	433.037
		33.3085	2.10479			8.12735	433.608
		33.3263	2.01623			8.1359	434.197
		33.3441	2.0922			8.1445	434.364
		33.3625	2.13393			8.15269	434.707
		33.3807	2.0249			8.16077	435.233
		33.399	2.11879			8.16897	435.366
		33.4502	2.2512			8.17738	435.789
		33.4668	2.12259			8.18572	436.298
		33.5007	2.27409			8.19394	436.648
		33.5174	2.06236			8.20228	437.156
		33.5339	2.14845			8.21088	437.5
		33.5665	1.99773			8.22013	437.789
		33.5828	2.15877			8.22949	438.244
		33.5989	2.06817			8.23869	438.982
		33.6149	1.9581			8.24748	439.435
		33.6307	2.20099			8.25599	439.9
		33.6469	2.00384			8.2641	440.257
		33.6803	2.22985			8.27203	440.583
		33.6964	1.99652			8.2801	441.064
		33.7126	2.17058			8.28773	441.818
		33.7283	2.24426			8.29503	442.052
		33.7438	2.08807			8.30252	442.672
		33.759	2.29697			8.31019	443.133
		33.7739	2.2527			8.31826	442.57
		33.7889	2.11635			8.32681	443.098
		33.8043	2.35246			8.33535	443.642
		33.8206	2.21722			8.34383	443.501
		33.8557	2.35543			8.35215	444.253
		33.8735	2.18598			8.36046	444.74
		33.9102	2.24465			8.36882	444.362
		33.9288	2.0983			8.37731	445.378
		33.9478	2.1978			8.38609	445.56
		33.9853	2.14874			8.3949	445.841
		34.0033	2.23286			8.40322	447.426
		34.0531	2.32063			8.41157	447.22
		34.0839	2.36524			8.42027	447.401
		34.0993	2.31907			8.42917	448.709
		34.1303	2.37487			8.43821	448.323
		34.1467	2.2605			8.44715	448.98
		34.1632	2.31182			8.45585	449.929
		34.1954	2.15873			8.46417	449.425
		34.2114	2.2034			8.47212	450.358
		34.2452	2.10916			8.48004	450.107
		34.2624	2.21528			8.48828	450.238
		34.2801	2.16845			8.49652	451.265
		34.3128	2.28852			8.50458	450.751
		34.3287	2.17448			8.51226	451.601
		34.3576	2.31764			8.5201	452.308
		34.3727	2.23332			8.52805	451.727
		34.3879	2.28105			8.53601	453.112
		34.4754	2.17608			8.54437	453.148
		34.4939	2.25391			8.55249	452.994
		34.5307	2.1766			8.5605	454.99
		34.5495	2.25994			8.56884	454.184
		34.568	2.21495			8.57759	454.779
		34.6034	2.27402			8.58625	456.197
		34.6198	2.21485			8.59515	454.933
		34.6352	2.29306			8.60439	456.238
		34.6503	2.36787			8.61355	456.735
		34.6655	2.32691			8.62227	455.844
		34.6799	2.39995			8.63071	457.696
		34.7105	2.30889			8.6392	457.45
		34.7268	2.3579			8.64765	456.977
		34.7433	2.30651			8.65596	458.528
		34.7929	2.26554			8.66419	457.956
		34.8097	2.2233			8.67217	458.744
		34.8781	2.29242			8.68	459.476
		34.9102	2.37925			8.68792	459.144
		35.0047	2.43227			8.69627	460.668
		35.0223	2.36829			8.70454	460.74
		35.0783	2.22207			8.71301	460.551
		35.1153	2.26328			8.7211	462.055
		35.1339	2.16195			8.72892	461.769
		35.1515	2.24274			8.7366	462.218
		35.1854	2.17731			8.74404	463.07
		35.2018	2.27725			8.75158	462.562
		35.2474	2.43004			8.75964	463.964
		35.2911	2.50106			8.76787	463.843
		35.3573	2.45367			8.77629	463.375
		35.4087	2.38433			8.78511	464.538
		35.5087	2.39678			8.79435	463.886
		35.5928	2.40339			8.80363	464.284
		35.6097	2.34565			8.81292	465.25
		35.645	2.28133			8.82233	464.784
		35.7171	2.20437			8.83153	465.896
		35.8002	2.26148			8.83998	466.307
		35.831	2.32602			8.84806	466.05
		35.8762	2.37264			8.85584	467.54
		35.9233	2.41487			8.86365	467.904
		35.94	2.37138			8.87155	467.975
		36.0248	2.35795			8.8796	468.994
		36.0913	2.30874			8.88783	468.46
		36.1094	2.37026			8.89611	469.041
		36.1625	2.44895			8.9044	469.964
		36.1962	2.3741			8.9127	469.548
		36.2663	2.42712			8.92121	470.254
		36.2839	2.38087			8.92937	471.11
		36.3348	2.29712			8.93738	470.617
		36.3503	2.37125			8.94513	470.74
		36.3982	2.41316			8.95229	471.766
		36.431	2.31469			8.95952	471.996
		36.4472	2.40122			8.96721	472.738
		36.5087	2.32667			8.97533	473.581
		36.5915	2.42313			8.98399	473.533
		36.6073	2.33509			8.99307	473.926
		36.6772	2.39992			9.0024	474.804
		36.7498	2.34468			9.01194	474.285
		36.7848	2.4235			9.02142	474.839
		36.8009	2.37225			9.03079	475.847
		36.8171	2.42971			9.03993	475.262
		36.8496	2.34968			9.04857	476.385
		36.8665	2.40755			9.05649	476.803
		36.8999	2.32395			9.06389	476.375
		36.9159	2.44041			9.07114	477.788
		36.932	2.36218			9.07868	477.953
		36.9482	2.31271			9.08649	477.381
		36.9642	2.40311			9.09453	478.613
		36.9801	2.32318			9.10279	478.645
		36.9968	2.38716			9.11136	478.623
		37.0466	2.4517			9.11968	480.085
		37.0791	2.39929			9.12821	479.615
		37.0948	2.45778			9.13662	480.226
		37.11	2.50106			9.14487	481.424
		37.1553	2.44957			9.15313	480.327
		37.2056	2.39273			9.16118	481.338
		37.2409	2.43624			9.16874	482.687
		37.2599	2.35975			9.17648	481.904
		37.3156	2.31735			9.18459	483.005
		37.3528	2.38399			9.19306	483.66
		37.418	2.33159			9.20181	483.192
		37.4485	2.37988			9.21108	484.442
		37.4808	2.43362			9.22045	484.52
		37.512	2.38194			9.22966	483.977
		37.612	2.37173			9.23877	485.227
		37.7084	2.39487			9.24749	485.19
		37.7707	2.34455			9.25587	485.024
		37.788	2.41835			9.26394	486.259
		37.8062	2.37221			9.27157	486.543
		37.8988	2.37949			9.27889	487.017
		37.9866	2.46299			9.28617	487.64
		38.0764	2.4905			9.29384	487.371
		38.1266	2.41881			9.30188	487.887
		38.1437	2.34949			9.31023	488.725
		38.211	2.40751			9.31872	489.097
		38.261	2.47396			9.32726	489.765
		38.2765	2.43234			9.33573	490.325
		38.2914	2.49214			9.34403	490.493
		38.3066	2.58434			9.35212	490.644
		38.3224	2.48665			9.3602	490.961
		38.3385	2.55262			9.36872	491.121
		38.3728	2.48243			9.3774	492.036
		38.3908	2.56803			9.38593	492.451
		38.409	2.51238			9.39439	492.337
		38.4275	2.40081			9.40306	492.84
		38.4461	2.45756			9.41173	492.886
		38.4644	2.41557			9.42078	493.116
		38.4822	2.36943			9.42987	493.969
		38.5002	2.45372			9.43878	494.381
		38.5179	2.41279			9.44741	494.89
		38.5519	2.46383			9.45571	495.38
		38.5683	2.40582			9.46376	495.065
		38.5986	2.55235			9.47167	495.593
		38.6574	2.50043			9.47972	496.46
		38.6732	2.54349			9.48779	496.604
		38.7072	2.47829			9.49543	497.409
		38.7245	2.51998			9.50295	497.588
		38.7417	2.46242			9.51068	497.391
		38.8412	2.42574			9.51891	497.907
		38.8579	2.46845			9.52719	497.963
		38.9089	2.51374			9.53556	498.441
		38.9413	2.44483			9.54402	499.374
		39.0126	2.39361			9.55231	499.229
		39.0313	2.35022			9.56038	499.378
		39.118	2.36398			9.56856	499.915
		39.1809	2.41595			9.57733	500.048
		39.1963	2.46564			9.58613	500.917
		39.2904	2.41441			9.59482	501.53
		39.3583	2.36556			9.60347	501.629
		39.3749	2.41111			9.61183	502.157
		39.4243	2.48603			9.62019	502.316
		39.5138	2.51047			9.6291	502.671
		39.5483	2.45132			9.63826	503.517
		39.5818	2.37816			9.64708	503.955
		39.6514	2.423			9.65542	504.233
		39.6846	2.37695			9.66361	504.437
		39.7323	2.44877			9.67166	504.484
		39.7485	2.51921			9.67957	504.729
		39.7648	2.4435			9.68767	505.17
		39.7809	2.4926			9.69607	505.523
		39.7968	2.54172			9.70397	506.051
		39.8128	2.43016			9.7117	505.951
		39.8282	2.50864			9.71948	506.36
		39.8591	2.44498			9.72744	506.609
		39.8749	2.57354			9.7357	506.847
		39.8915	2.43828			9.74393	507.756
		39.9079	2.39523			9.75194	508.209
		39.9238	2.50262			9.76006	508.784
		39.9404	2.41091			9.7685	509.341
		39.9726	2.51467			9.7773	509.645
		39.9901	2.43275			9.78636	509.988
		40.0084	2.47738			9.79552	510.717
		40.0448	2.42467			9.80484	510.998
		40.063	2.50424			9.8139	511.553
		40.1347	2.41895			9.82255	512.08
		40.1839	2.34245			9.83111	511.944
		40.2011	2.38483			9.83957	512.037
		40.2342	2.33712			9.84792	512.523
		40.2984	2.42415			9.85635	512.408
		40.397	2.51893			9.86445	512.914
		40.4295	2.43845			9.87228	513.347
		40.5225	2.36936			9.88039	513.332
		40.6096	2.38122			9.88847	514.019
		40.6465	2.42763			9.89656	514.268
		40.7359	2.39058			9.90458	514.377
		40.7671	2.33799			9.91251	515.291
		40.783	2.38286			9.9204	515.744
		40.8151	2.32207			9.92826	515.873
		40.8308	2.40686			9.93575	517.009
		40.8622	2.3394			9.94329	517.133
		40.8782	2.39604			9.95105	517.55
		40.9118	2.34827			9.95918	518.427
		40.9285	2.44924			9.96758	518.065
		40.9452	2.40571			9.97658	518.556
		40.9788	2.457			9.98566	519.128
		40.9953	2.39332			9.9948	518.752
		41.0277	2.45933			10.004	519.484
		41.042	2.40066			10.0133	519.785
		41.0706	2.45051			10.0226	519.75
		41.0863	2.38826			10.0313	520.604
		41.1556	2.43284			10.0396	520.793
		41.2504	2.44603			10.0476	521.04
		41.3035	2.49234			10.0556	521.986
		41.3803	2.39698			10.0635	522.401
		41.4771	2.3995			10.0717	522.875
		41.4942	2.46472			10.0798	523.729
		41.5446	2.56418			10.0878	523.99
		41.5945	2.63476			10.0958	524.564
		41.6106	2.57842			10.1038	524.992
		41.6409	2.64068			10.1121	524.955
		41.6559	2.5523			10.1205	525.524
		41.704	2.50638			10.1286	525.824
		41.7582	2.43284			10.1366	525.898
		41.7766	2.47892			10.144	526.33
		41.814	2.39406			10.1515	526.455
		41.8326	2.4682			10.1593	526.798
		41.8682	2.4236			10.1677	527.108
		41.8852	2.51312			10.1762	527.33
		41.9179	2.44742			10.1851	528.071
		41.9333	2.5194			10.1943	528.481
		41.9481	2.46061			10.2035	528.94
		41.9622	2.41908			10.2127	529.623
		41.977	2.49167			10.222	529.876
		41.992	2.40879			10.2311	530.185
		42.0075	2.35185			10.2397	530.928
		42.0242	2.43727			10.2479	531.185
		42.0412	2.34394			10.2556	531.661
		42.0746	2.46451			10.2629	532.203
		42.0919	2.37103			10.2705	532.025
		42.1089	2.4521			10.2785	532.593
		42.1595	2.52461			10.2865	532.677
		42.1919	2.47471			10.2947	532.685
		42.2086	2.54153			10.3032	533.24
		42.2252	2.47177			10.3116	533.416
		42.2582	2.52045			10.32	533.694
		42.2749	2.45109			10.3284	534.173
		42.365	2.4626			10.3364	534.43
		42.4	2.5091			10.3445	534.893
		42.4994	2.48105			10.3523	535.506
		42.5907	2.41961			10.36	535.854
		42.6577	2.46271			10.3678	536.334
		42.7408	2.5094			10.3761	537.059
		42.7568	2.55537			10.385	537.521
		42.7914	2.59897			10.394	537.83
		42.8265	2.54673			10.4032	538.284
		42.8783	2.48799			10.4124	538.503
		42.9128	2.42307			10.4217	538.864
		42.9671	2.36414			10.4307	539.065
		42.9848	2.42987			10.4395	539.296
		43.0188	2.3696			10.4479	539.741
		43.0352	2.46594			10.4557	540.201
		43.0669	2.41026			10.4631	540.307
		43.0823	2.51631			10.4704	540.532
		43.0979	2.46646			10.4778	540.954
		43.1298	2.53153			10.4855	541.248
		43.1457	2.48118			10.4937	541.63
		43.1764	2.53623			10.5021	542.149
		43.1919	2.45237			10.5107	542.491
		43.2253	2.51228			10.5191	543.055
		43.2424	2.45676			10.5277	543.43
		43.2762	2.54641			10.536	543.48
		43.3582	2.58992			10.5441	543.888
		43.4482	2.55374			10.5521	544.462
		43.4991	2.48927			10.5602	544.973
		43.5834	2.49913			10.5685	545.334
		43.6002	2.54496			10.5766	545.967
		43.6487	2.60829			10.5849	546.122
		43.6973	2.68004			10.5937	546.595
		43.7623	2.62588			10.6029	546.791
		43.8558	2.63764			10.6122	546.985
		43.8714	2.69848			10.6215	547.651
		43.923	2.75157			10.6306	547.92
		43.9415	2.69763			10.6394	548.135
		44.0344	2.682			10.6477	548.606
		44.0525	2.6301			10.6559	548.848
		44.1021	2.57018			10.6639	549.13
		44.1177	2.61915			10.6716	549.681
		44.2133	2.65213			10.6793	549.884
		44.2628	2.69895			10.6868	550.396
		44.2964	2.59607			10.6944	550.804
		44.3626	2.63822			10.7022	550.976
		44.3782	2.54562			10.7104	551.547
		44.4076	2.58707			10.719	552.017
		44.4219	2.5177			10.7275	552.051
		44.4534	2.61323			10.7359	552.607
		44.4888	2.68853			10.744	552.91
		44.5065	2.74393			10.7522	553.11
		44.5245	2.67441			10.7606	553.628
		44.5431	2.732			10.769	553.627
		44.5806	2.68633			10.7777	554.059
		44.5994	2.74806			10.7867	554.8
		44.6355	2.70606			10.7956	554.781
		44.6531	2.76119			10.8042	555.219
		44.6698	2.70952			10.8131	555.644
		44.6859	2.6512			10.8221	555.725
		44.7012	2.72881			10.8311	556.347
		44.7158	2.65573			10.8398	556.643
		44.7306	2.59448			10.8482	556.718
		44.7458	2.68902			10.8561	557.619
		44.7618	2.63441			10.8642	557.705
		44.778	2.58332			10.8721	557.641
		44.7941	2.68608			10.8799	558.446
		44.8103	2.58415			10.8877	558.56
		44.8434	2.68102			10.8956	559.009
		44.8604	2.52935			10.9034	559.474
		44.8773	2.58371			10.9112	559.249
		44.8944	2.70438			10.9192	559.777
		44.9113	2.58			10.9274	560.363
		44.9279	2.63669			10.936	560.102
		44.9447	2.68266			10.9442	560.686
		44.9607	2.55553			10.9522	561.507
		44.9757	2.63783			10.9604	561.498
		45.0056	2.51744			10.9692	561.961
		45.0212	2.67525			10.9777	562.304
		45.0546	2.57959			10.9864	562.462
		45.0722	2.66512			10.9955	563.325
		45.0907	2.61063			11.0045	563.626
		45.1287	2.6573			11.0135	563.608
		45.1477	2.59239			11.0221	564.488
		45.166	2.64432			11.0308	564.624
		45.2013	2.54506			11.0396	564.542
		45.2185	2.59626			11.0479	565.128
		45.311	2.63703			11.0563	565.16
		45.326	2.56219			11.0643	565.573
		45.3412	2.60952			11.0721	566.28
		45.3568	2.68592			11.08	566.127
		45.4416	2.7339			11.0879	566.762
		45.4592	2.69243			11.096	567.401
		45.4939	2.75179			11.1043	567.258
		45.5104	2.68774			11.1122	568.041
		45.5581	2.58331			11.1202	568.539
		45.6076	2.53732			11.1281	568.725
		45.6762	2.59342			11.1358	569.73
		45.7137	2.63865			11.1435	569.875
		45.7323	2.69663			11.1515	569.909
		45.7857	2.78205			11.1597	570.713
		45.8189	2.72942			11.1681	570.675
		45.8662	2.66761			11.1769	570.954
		45.9567	2.62024			11.1862	571.562
		45.9727	2.66677			11.1954	571.595
		46.0241	2.7752			11.2047	571.942
		46.0919	2.70965			11.214	572.371
		46.1079	2.76571			11.223	572.407
		46.1248	2.8309			11.2315	572.838
		46.1425	2.78426			11.2396	573.501
		46.1782	2.7225			11.2476	573.733
		46.1961	2.67003			11.2555	574.083
		46.2817	2.6559			11.2634	574.852
		46.2991	2.60463			11.2715	575.203
		46.3171	2.68071			11.2797	575.557
		46.3343	2.73474			11.2878	576.152
		46.3682	2.78148			11.296	576.394
		46.4007	2.71232			11.3043	576.707
		46.4164	2.75934			11.3127	577.064
		46.4644	2.82569			11.321	577.096
		46.4806	2.74171			11.3289	577.638
		46.5128	2.69788			11.3364	578.146
		46.5913	2.75398			11.3438	578.075
		46.6084	2.70948			11.3512	578.432
		46.641	2.82292			11.3588	578.593
		46.6895	2.86887			11.367	578.494
		46.707	2.77395			11.3758	578.929
		46.7636	2.71032			11.385	579.128
		46.8192	2.59932			11.3944	579.571
		46.853	2.64524			11.4038	580.103
		46.8858	2.71124			11.4131	580.089
		46.9188	2.65219			11.4223	580.56
		46.9346	2.75373			11.4313	581
		46.9823	2.85083			11.4398	581.383
		46.9983	2.7646			11.4477	582.143
		47.031	2.81035			11.4551	582.696
		47.0473	2.65778			11.4624	582.927
		47.0802	2.69932			11.4701	583.356
		47.0966	2.62576			11.478	583.701
		47.113	2.72552			11.4862	583.981
		47.1434	2.6004			11.4947	584.248
		47.1587	2.70414			11.5032	584.317
		47.174	2.62342			11.5116	584.782
		47.1891	2.66838			11.5199	585.037
		47.2044	2.79458			11.5284	585.129
		47.2908	2.84224			11.5367	585.524
		47.3653	2.75978			11.5446	585.923
		47.3842	2.70844			11.5523	586.411
		47.4685	2.68857			11.5599	587.044
		47.4841	2.73246			11.5678	587.436
		47.5155	2.79207			11.5761	588.239
		47.5464	2.87524			11.585	588.479
		47.5954	2.94581			11.5941	588.774
		47.6292	2.90066			11.6035	589.173
		47.6625	2.80371			11.6127	589.494
		47.7122	2.73213			11.6219	589.888
		47.7279	2.78418			11.6308	590.383
		47.7567	2.73352			11.6394	590.658
		47.8036	2.66999			11.6478	590.623
		47.8206	2.76513			11.6557	590.76
		47.8753	2.86649			11.6634	590.851
		47.894	2.79989			11.6706	591.383
		47.9126	2.7222			11.678	591.548
		48.0034	2.67759			11.6856	592.002
		48.0354	2.60926			11.6936	592.311
		48.0806	2.6774			11.7018	592.622
		48.111	2.73336			11.7104	592.894
		48.1268	2.7743			11.719	593.364
		48.2274	2.77209			11.7275	593.87
		48.2447	2.7132			11.7358	594.441
		48.3409	2.6812			11.744	595.014
		48.3563	2.75695			11.7522	595.388
		48.3723	2.7157			11.7604	595.92
		48.4051	2.8129			11.7687	596.374
		48.4229	2.73266			11.7772	596.769
		48.4593	2.77502			11.7857	597.192
		48.478	2.716			11.7945	597.596
		48.4969	2.78247			11.8035	597.748
		48.5335	2.70066			11.8127	598.239
		48.5515	2.77577			11.8218	598.495
		48.5687	2.73169			11.8307	598.445
		48.6019	2.7872			11.8393	598.977
		48.6177	2.74291			11.8476	599.141
		48.6475	2.78424			11.8558	599.302
		48.662	2.70428			11.8638	599.961
		48.6913	2.77444			11.8715	600.066
		48.7909	2.76344			11.879	600.504
		48.8603	2.72156			11.8865	601.038
		48.9596	2.72549			11.894	601.084
		49.0275	2.77131			11.9019	601.529
		49.0628	2.72868			11.91	602.297
		49.1515	2.71813			11.9184	602.341
		49.2468	2.74585			11.9271	602.928
		49.2616	2.78771			11.9357	603.357
		49.3578	2.83565			11.9438	603.25
		49.4252	2.78182			11.952	603.834
		49.5276	2.78301			11.9603	604.065
		49.614	2.82804			11.969	604.166
		49.7021	2.79891			11.978	604.854
		49.766	2.71367			11.9868	605.079
		49.8612	2.67879			11.9955	605.224
		49.8768	2.72206			12.0042	605.624
		49.9082	2.786			12.013	605.646
		49.9914	2.8458			12.022	606.336
		50.0252	2.90389			12.0308	606.968
		50.0598	2.82696			12.0395	606.906
		50.1123	2.77364			12.0479	607.593
		50.1308	2.81778			12.0562	607.891
		50.2162	2.82234			12.064	608.004
		50.2495	2.86991			12.0721	608.719
		50.2836	2.9216			12.08	608.809
		50.3327	2.87809			12.0878	609.224
		50.4306	2.8334			12.0957	609.788
		50.495	2.9029			12.1036	609.603
		50.5398	2.97435			12.1113	610.039
		50.6239	3.02164			12.1193	610.711
		50.6602	2.93538			12.1273	610.758
		50.6969	2.88881			12.1355	611.424
		50.7158	2.8154			12.1436	611.76
		50.802	2.83462			12.1517	612.045
		50.865	2.87687			12.1604	612.56
		50.8812	2.93558			12.1692	612.778
		50.9785	2.90034			12.1783	613.324
		51.0294	2.85878			12.1874	613.459
		51.122	2.87385			12.1965	613.925
		51.1371	2.92106			12.2056	614.256
		51.1883	2.98508			12.2143	614.274
		51.2245	2.93292			12.2228	614.644
		51.2999	2.87007			12.231	614.947
		51.3864	2.89639			12.2394	615.093
		51.4165	2.94081			12.2478	615.5
		51.4761	2.98704			12.256	615.885
		51.5605	2.92454			12.2638	616.065
		51.5943	2.87786			12.2719	616.566
		51.6914	2.93417			12.28	616.549
		51.7387	3.00569			12.2881	617.025
		51.7905	3.07289			12.2963	617.579
		51.809	3.01126			12.3043	617.816
		51.8463	2.9624			12.3122	618.269
		51.8647	2.90763			12.3201	618.546
		51.9517	2.91184			12.3278	618.821
		51.9978	2.97975			12.3353	619.398
		52.0274	3.04964			12.3431	619.644
		52.0733	3.12599			12.3512	620.117
		52.0898	3.04752			12.3597	620.549
		52.1423	2.97366			12.3684	620.641
		52.2098	3.01497			12.3774	621.13
		52.2262	2.95208			12.3866	621.217
		52.2578	3.04067			12.3959	621.401
		52.275	2.99679			12.4053	621.766
		52.2924	3.0448			12.4144	622.041
		52.309	3.16883			12.4232	622.245
		52.3255	3.05974			12.4315	622.62
		52.3417	3.11417			12.4392	623.07
		52.3582	3.17053			12.4471	623.339
		52.376	3.05837			12.4551	623.934
		52.3944	3.18532			12.463	624.299
		52.4315	3.06387			12.4711	624.622
		52.4496	3.15918			12.4794	625.229
		52.4676	3.03975			12.4875	625.531
		52.4852	2.97112			12.4957	625.851
		52.502	3.07342			12.5041	626.386
		52.5183	2.95302			12.5125	626.815
		52.5504	3.02377			12.5208	626.995
		52.566	2.9098			12.5286	627.352
		52.5811	3.02373			12.5358	627.629
		52.6118	2.96955			12.5431	627.789
		52.6266	3.1192			12.5508	628.232
		52.6576	3.04846			12.559	628.472
		52.6734	3.1662			12.5678	628.81
		52.6903	3.09039			12.5768	629.324
		52.7244	3.16131			12.5858	629.598
		52.7419	3.04721			12.595	629.719
		52.759	3.09053			12.6043	630.197
		52.791	2.99623			12.6137	630.707
		52.807	3.06868			12.6227	631.132
		52.8417	3.01994			12.6313	631.685
		52.9301	3.03481			12.6396	632.182
		52.9471	3.092			12.6473	632.58
		53.0347	3.07279			12.6548	633.202
		53.0855	3.02767			12.6624	633.52
		53.1808	3.0498			12.6702	633.764
		53.2274	3.11725			12.6782	634.255
		53.3249	3.14058			12.6866	634.455
		53.3915	3.09904			12.6949	634.817
		53.481	3.11841			12.7033	634.83
		53.5683	3.15721			12.7117	634.818
		53.6344	3.09533			12.7201	635.243
		53.6992	3.04474			12.7284	635.315
		53.7311	2.982			12.7363	635.688
		53.7475	2.93351			12.7439	636.12
		53.7804	2.99592			12.7516	636.346
		53.7968	3.05316			12.7594	636.925
		53.8591	3.10218			12.7676	637.422
		53.8891	3.15309			12.7762	637.513
		53.9043	3.20015			12.7851	638.202
		53.937	3.1586			12.7944	638.7
		53.9724	3.11729			12.8038	638.652
		54.0285	3.07468			12.8132	639.283
		54.1211	3.08932			12.8223	639.216
		54.2146	3.06737			12.8311	639.339
		54.2628	3.00616			12.8394	639.825
		54.2791	2.96031			12.8474	639.508
		54.3797	2.93756			12.855	640.031
		54.4286	2.99893			12.8623	640.432
		54.4567	3.05532			12.8698	640.14
		54.5555	3.08311			12.8774	640.913
		54.5742	3.03259			12.8854	641.363
		54.6684	3.03023			12.8939	641.353
		54.7507	3.0813			12.9024	642.2
		54.8425	3.06129			12.9109	642.493
		54.8925	3.00543			12.9195	642.893
		54.9779	2.96482			12.928	643.841
		55.0406	3.04668			12.9361	643.679
		55.0716	3.11556			12.9439	644.237
		55.1039	3.04305			12.952	645.117
		55.1963	3.06121			12.9604	645.127
		55.2151	2.9949			12.9687	645.965
		55.251	2.93893			12.9771	646.209
		55.2855	3.06074			12.9857	646.04
		55.3022	3.01517			12.9944	646.675
		55.3341	3.09875			13.0037	646.487
		55.3777	3.16385			13.0131	646.829
		55.4082	3.22286			13.0222	647.54
		55.4243	3.15681			13.031	647.263
		55.475	3.05932			13.0394	647.706
		55.5265	2.95717			13.0475	647.732
		55.5926	3.04008			13.0554	647.706
		55.6097	2.97402			13.0633	648.752
		55.6265	3.0208			13.0711	648.993
		55.6432	3.10426			13.0785	649.234
		55.6593	3.021			13.0861	650.208
		55.6752	3.12698			13.0938	650.06
		55.709	3.06746			13.102	650.511
		55.7267	3.13336			13.1106	651.28
		55.7444	3.08078			13.1193	651.073
		55.7629	3.02263			13.1278	651.967
		55.7815	3.082			13.1358	652.475
		55.7993	2.98884			13.1437	652.089
		55.8344	3.03527			13.1519	652.817
		55.8513	2.96244			13.1606	652.962
		55.8841	3.00853			13.1695	652.958
		55.9157	3.05498			13.1782	653.632
		55.9616	3.14561			13.1869	653.561
		55.9765	3.08603			13.1955	654.192
		55.9916	3.14381			13.204	654.729
		56.007	3.1872			13.2129	654.727
		56.0228	3.13945			13.2221	655.161
		56.0744	3.0321			13.2309	655.694
		56.1743	2.9685			13.2395	656.106
		56.1915	3.03712			13.2476	656.817
		56.2457	3.14383			13.2554	657.021
		56.2636	3.09401			13.2633	657.281
		56.2811	3.13815			13.2713	657.81
		56.3143	3.04749			13.2792	657.605
		56.3311	3.10386			13.2873	658.075
		56.3485	3.04208			13.2954	658.476
		56.3665	2.94887			13.3032	658.409
		56.4516	2.91151			13.3111	658.713
		56.4828	2.99639			13.3192	658.549
		56.4988	2.914			13.3274	658.615
		56.5149	2.99392			13.3354	659.287
		56.5309	3.09278			13.3436	659.573
		56.5464	3.03641			13.352	659.892
		56.562	3.13769			13.3608	660.279
		56.5932	3.06004			13.3697	660.642
		56.6084	3.16157			13.3786	661.093
		56.6405	3.07966			13.3876	661.555
		56.6571	3.15284			13.3967	662.168
		56.6735	3.08472			13.4055	662.846
		56.7226	3.03232			13.414	663.243
		56.7578	3.11093			13.4225	663.429
		56.7761	3.01041			13.431	663.691
		56.7948	3.07591			13.4393	664.216
		56.8503	3.13865			13.4475	664.642
		56.9184	3.07615			13.4555	664.849
		57.0153	3.00122			13.4634	665.08
		57.1134	2.99861			13.4713	665.226
		57.1302	3.04371			13.4793	665.479
		57.2259	3.04514			13.4875	665.557
		57.2872	2.99443			13.496	665.473
		57.34	3.06031			13.5041	666.038
		57.3584	3.11991			13.5122	666.481
		57.3775	3.03948			13.5202	666.546
		57.4522	3.13565			13.5278	667.26
		57.5185	3.06984			13.5354	667.514
		57.549	3.11606			13.5434	667.689
		57.6118	3.02346			13.5514	668.373
		57.6282	3.08594			13.56	668.529
		57.6615	3.03279			13.5689	669.224
		57.678	3.13968			13.578	669.838
		57.6949	3.09236			13.5871	669.605
		57.7286	3.15504			13.5963	670.074
		57.7786	3.19797			13.6057	670.469
		57.838	3.15268			13.6147	670.4
		57.9247	3.11591			13.6232	670.838
		57.9993	3.16758			13.6313	671.229
		58.0537	3.21459			13.6392	671.491
		58.0711	3.17078			13.6472	671.802
		58.1029	3.22226			13.6551	671.885
		58.1317	3.16856			13.6628	672.298
		58.162	3.08703			13.6709	673.018
		58.2603	3.0495			13.6793	673.211
		58.2769	3.10765			13.6874	673.355
		58.3269	3.18878			13.6958	673.792
		58.4207	3.21707			13.7043	673.984
		58.4882	3.13098			13.7125	674.437
		58.5823	3.10986			13.7207	674.562
		58.6673	3.17164			13.7286	674.809
		58.6829	3.2299			13.7359	675.439
		58.7732	3.24009			13.7432	675.679
		58.8413	3.1904			13.7509	675.8
		58.9102	3.25428			13.7591	676.251
		58.9578	3.31003			13.7678	676.411
		59.0422	3.29499			13.7768	676.766
		59.0765	3.2497			13.786	677.212
		59.1133	3.18427			13.7955	677.2
		59.1683	3.12441			13.805	677.643
		59.2499	3.16983			13.8142	678.222
		59.2963	3.22171			13.8233	678.329
		59.389	3.23093			13.8317	678.758
		59.424	3.18689			13.8397	679.309
		59.4412	3.26412			13.8472	679.562
		59.4582	3.21035			13.8544	680.098
		59.5233	3.25928			13.862	680.212
		59.6127	3.25833			13.8699	680.54
		59.7002	3.187			13.878	681.1
		59.7856	3.19815			13.8864	681.305
		59.8167	3.24502			13.8949	681.546
		59.8799	3.29687			13.9034	681.533
		59.8962	3.23834			13.9115	681.859
		59.959	3.19684			13.9201	681.854
		59.9749	3.1544			13.9285	681.944
		60.0252	3.09688			13.9363	682.781
		60.1261	3.15112			13.9439	683.161
		60.1993	3.22485			13.9516	683.545
		60.2661	3.14643			13.9596	683.904
		60.283	3.20647			13.9678	684.114
		60.3008	3.15484			13.9765	684.599
		60.3353	3.23823			13.9855	685.358
		60.3515	3.19057			13.9948	685.395
		60.4311	3.2662			14.0041	685.952
		60.5284	3.26785			14.0133	686.539
		60.5904	3.21764			14.0222	686.245
		60.6062	3.1747			14.0309	686.711
		60.6392	3.21712			14.0391	687.069
		60.7288	3.28286			14.0468	687.322
		60.7475	3.22514			14.0543	688.028
		60.7846	3.28158			14.0618	687.888
		60.803	3.21942			14.0693	687.799
		60.8517	3.12336			14.077	688.54
		60.8992	3.06653			14.0853	688.72
		60.9155	3.13033			14.0939	688.708
		60.9634	3.21672			14.1024	689.284
		61.0119	3.28346			14.111	689.3
		61.0286	3.23697			14.1195	689.494
		61.062	3.28056			14.128	690.065
		61.0785	3.2216			14.1361	689.917
		61.0951	3.26706			14.144	690.642
		61.1279	3.19374			14.1519	691.39
		61.1424	3.254			14.1601	691.231
		61.1709	3.15456			14.1684	691.785
		61.1865	3.22288			14.177	692.365
		61.2203	3.17251			14.1857	692.597
		61.2382	3.25124			14.1947	693.195
		61.257	3.18376			14.2041	693.463
		61.3499	3.22111			14.2135	693.503
		61.3863	3.15686			14.2225	694.086
		61.4035	3.21681			14.2311	694.168
		61.4201	3.16733			14.2392	694.335
		61.4516	3.23983			14.2471	695.212
		61.4662	3.13576			14.2549	695.504
		61.4807	3.20224			14.2628	695.638
		61.511	3.11393			14.2702	696.201
		61.5269	3.1955			14.2778	696.414
		61.5596	3.14156			14.2857	696.773
		61.5767	3.24975			14.2936	697.362
		61.5938	3.18249			14.3019	697.427
		61.6276	3.34765			14.3103	698.157
		61.6446	3.24312			14.3188	698.661
		61.6784	3.36618			14.3272	698.489
		61.6948	3.23018			14.3355	698.907
		61.7106	3.32264			14.3438	699.199
		61.7411	3.23283			14.3523	699.283
		61.7565	3.33843			14.3612	699.797
		61.7726	3.2878			14.37	699.98
		61.7886	3.17475			14.3788	699.912
		61.8056	3.28879			14.3875	700.631
		61.8236	3.20706			14.3961	700.59
		61.8594	3.28129			14.4048	700.78
		61.8779	3.17845			14.4137	701.478
		61.9143	3.25937			14.4224	701.63
		61.9325	3.14372			14.431	702.213
		61.9505	3.22269			14.4395	702.593
		61.985	3.15368			14.4475	702.871
		62.0017	3.25373			14.4554	703.466
		62.0178	3.17781			14.4635	703.956
		62.0472	3.26021			14.4716	704.284
		62.0619	3.10584			14.4796	704.668
		62.0917	3.16347			14.4877	704.885
		62.1074	3.0821			14.4955	705.12
		62.1236	3.14904			14.5033	705.321
		62.1583	3.06356			14.5113	705.686
		62.1751	3.15474			14.5193	705.828
		62.1919	3.0896			14.5276	706.035
		62.2263	3.19919			14.5356	706.364
		62.2432	3.12118			14.5438	706.552
		62.2595	3.22008			14.5524	706.732
		62.2914	3.14735			14.5611	707.008
		62.3076	3.26029			14.5699	707.279
		62.3405	3.17433			14.5789	707.563
		62.357	3.26438			14.5882	708.281
		62.374	3.13375			14.5972	708.532
		62.4268	3.03602			14.6057	708.951
		62.4453	3.10582			14.6141	709.381
		62.4822	3.02471			14.6226	709.641
		62.4992	3.08358			14.6311	710.008
		62.5347	3.03786			14.6394	710.425
		62.5516	3.15451			14.6477	710.75
		62.5992	3.20176			14.6557	711.15
		62.6146	3.12805			14.6638	711.395
		62.6299	3.18108			14.6717	711.447
		62.6612	3.1287			14.6798	711.551
		62.6763	3.1756			14.6879	711.878
		62.6916	3.12775			14.696	712.306
		62.7406	3.01389			14.704	712.425
		62.7576	3.06635			14.7119	712.871
		62.7748	3.12809			14.7196	713.186
		62.7922	3.06882			14.7271	713.578
		62.8092	3.14337			14.7349	714.066
		62.8576	3.23807			14.7429	714.292
		62.8746	3.18146			14.7512	714.713
		62.9089	3.3141			14.7599	715.503
		62.9454	3.25614			14.7689	715.533
		62.9628	3.32622			14.7782	715.721
		62.98	3.22814			14.7876	716.169
		63.0315	3.11568			14.797	716.281
		63.0495	3.19445			14.8062	716.796
		63.0672	3.24226			14.8149	716.894
		63.0847	3.11388			14.8229	716.835
		63.1189	3.1786			14.8307	717.65
		63.1506	3.22316			14.8385	717.592
		63.1986	3.29006			14.8464	717.672
		63.2146	3.24093			14.8545	718.564
		63.2311	3.18841			14.8624	718.493
		63.247	3.28629			14.8705	719.114
		63.2622	3.22121			14.879	719.548
		63.3089	3.1645			14.8872	719.519
		63.3254	3.2198			14.8957	720.237
		63.342	3.27336			14.9043	720.673
		63.3585	3.20925			14.9126	720.807
		63.3747	3.2757			14.9204	721.456
		63.4241	3.33027			14.9276	721.524
		63.4759	3.40589			14.935	721.689
		63.4941	3.3374			14.9428	722.227
		63.5125	3.28258			14.951	722.112
		63.5306	3.34547			14.9597	722.782
		63.5487	3.24693			14.9686	722.898
		63.584	3.29647			14.9777	722.887
		63.6008	3.23896			14.9868	723.484
		63.6336	3.28672			14.996	723.417
		63.6504	3.23794			15.0054	723.686
		63.667	3.31166			15.0145	724.352
		63.7165	3.42997			15.0233	724.3
		63.7643	3.48002			15.0315	724.93
		63.7806	3.39234			15.0391	725.538
		63.8785	3.32629			15.0466	725.419
		63.9098	3.27674			15.0541	726.312
		63.925	3.22862			15.0618	726.538
		63.9401	3.27169			15.0698	726.596
		63.9883	3.34218			15.078	727.341
		64.0057	3.38567			15.0861	727.2
		64.0967	3.45617			15.0947	727.487
		64.1153	3.41203			15.1031	728.252
		64.1698	3.36082			15.1114	728.055
		64.1866	3.31058			15.1199	728.318
		64.2648	3.3567			15.128	728.785
		64.2802	3.40328			15.1359	728.632
		64.3285	3.44625			15.1435	729.307
		64.3611	3.51544			15.1512	729.747
		64.3777	3.47288			15.1594	729.648
		64.4291	3.42242			15.1678	730.559
		64.4784	3.35844			15.1768	730.621
		64.4933	3.42338			15.1859	730.715
		64.5887	3.46074			15.1951	731.365
		64.6247	3.52948			15.2044	731.484
		64.6983	3.42821			15.2137	731.762
		64.7532	3.31602			15.2226	732.228
		64.7704	3.36795			15.2312	732.427
		64.8013	3.27069			15.2393	732.706
		64.8162	3.31178			15.2469	733.216
		64.8936	3.36294			15.2542	733.317
		64.9103	3.46704			15.2615	733.611
		64.9271	3.41825			15.269	734.107
		64.96	3.48966			15.2768	734.368
		64.9766	3.38066			15.285	734.598
		64.9937	3.44654			15.2936	735.184
		65.0271	3.38921			15.3023	735.366
		65.0435	3.45826			15.3109	735.706
		65.06	3.39644			15.3195	736.042
		65.0755	3.29776			15.3276	736.259
		65.0905	3.38769			15.3359	736.791
		65.1219	3.32539			15.3445	737.326
		65.1379	3.41857			15.3529	737.359
		65.1543	3.35419			15.3611	737.807
		65.1901	3.4345			15.369	738.271
		65.2088	3.36121			15.3774	738.169
		65.2275	3.42472			15.3861	738.72
		65.2466	3.4906			15.3952	738.897
		65.2651	3.37352			15.4043	739.107
		65.2835	3.41776			15.4134	739.615
		65.3186	3.37362			15.4223	739.384
		65.3353	3.4495			15.4308	739.647
		65.3681	3.35596			15.4392	740.168
		65.3834	3.43748			15.4473	740.151
		65.4126	3.37169			15.4551	740.771
		65.4274	3.43303			15.4628	741.296
		65.4424	3.35684			15.4704	741.19
		65.5068	3.40046			15.4778	741.682
		65.5242	3.45281			15.4855	741.886
		65.5414	3.38383			15.4935	742.043
		65.5586	3.42808			15.5019	742.893
		65.5927	3.37771			15.5105	743.081
		65.6095	3.42806			15.5189	743.357
		65.658	3.36177			15.5273	743.837
		65.6746	3.31488			15.5355	743.677
		65.709	3.25775			15.5437	743.914
		65.7422	3.2168			15.5522	744.328
		65.7772	3.26884			15.5611	744.368
		65.8133	3.22468			15.5702	744.939
		65.8316	3.27146			15.5791	745.073
		65.8674	3.32136			15.5877	745.225
		65.885	3.3758			15.5961	745.451
		65.9186	3.41761			15.6046	745.536
		66.0116	3.45405			15.6136	745.976
		66.0734	3.39092			15.6223	746.308
		66.1243	3.44559			15.6308	746.667
		66.2239	3.3747			15.6389	747.15
		66.2592	3.42575			15.647	747.584
		66.2772	3.34673			15.6551	747.853
		66.3301	3.25815			15.6631	748.342
		66.399	3.33316			15.6714	748.542
		66.4349	3.28806			15.6796	748.893
		66.4521	3.40151			15.6876	749.256
		66.4851	3.347			15.6955	749.425
		66.5008	3.40455			15.7032	749.879
		66.5167	3.33325			15.7111	749.977
		66.5491	3.37816			15.7191	750.154
		66.5651	3.29105			15.7272	750.422
		66.5807	3.35005			15.7351	750.557
		66.6114	3.24288			15.7435	750.965
		66.6272	3.38426			15.7523	751.11
		66.6593	3.33767			15.7611	751.378
		66.6755	3.46292			15.7701	751.816
		66.6914	3.37479			15.7794	751.936
		66.7081	3.43612			15.7885	752.345
		66.7247	3.56828			15.7974	752.854
		66.7415	3.46243			15.8059	752.915
		66.7572	3.55937			15.8144	753.422
		66.7733	3.63458			15.8226	753.825
		66.7905	3.48454			15.8308	753.871
		66.8085	3.58928			15.839	754.487
		66.8442	3.48447			15.847	754.722
		66.8625	3.5689			15.8549	754.764
		66.8812	3.49552			15.8628	755.35
		66.8991	3.42659			15.8711	755.335
		66.9166	3.51364			15.8796	755.192
		66.9343	3.45705			15.8877	755.833
		66.9682	3.51196			15.8961	755.617
		66.9848	3.39366			15.9039	755.821
		67.0014	3.47378			15.9118	756.254
		67.0351	3.42318			15.9193	756.26
		67.0512	3.54018			15.9269	756.705
		67.0826	3.47593			15.9347	757.13
		67.0987	3.53065			15.9428	757.312
		67.1147	3.45682			15.9512	757.824
		67.1474	3.52907			15.9601	758.475
		67.1638	3.45646			15.9693	758.807
		67.2122	3.37741			15.9786	759.223
		67.2741	3.42109			15.9879	759.496
		67.374	3.44694			15.9973	759.681
		67.4657	3.45404			16.0063	759.974
		67.5201	3.41042			16.0148	760.284
		67.5521	3.45235			16.0228	760.514
		67.5988	3.49806			16.0305	760.777
		67.6459	3.54514			16.0384	760.997
		67.6956	3.58786			16.0465	760.936
		67.7125	3.52631			16.0543	761.102
		67.7629	3.46339			16.0623	761.433
		67.813	3.42059			16.0706	761.736
		67.8725	3.51619			16.079	762.242
		67.9039	3.55821			16.0872	762.539
		67.9567	3.6356			16.0957	762.763
		67.9748	3.57146			16.104	763.245
		67.9936	3.52881			16.112	763.373
		68.0122	3.59407			16.1202	763.85
		68.031	3.5001			16.1276	764.606
		68.0495	3.43607			16.1349	764.728
		68.068	3.48053			16.1425	765.286
		68.0859	3.39249			16.1507	765.527
		68.1205	3.43982			16.1594	765.461
		68.1365	3.35889			16.1686	765.941
		68.1518	3.42951			16.1778	766.064
		68.1666	3.47207			16.1871	766.22
		68.1956	3.53515			16.1966	766.59
		68.2109	3.58092			16.2058	766.632
		68.243	3.63847			16.2149	766.829
		68.3103	3.57679			16.2234	767.216
		68.3611	3.50954			16.2314	767.366
		68.4561	3.46397			16.2388	767.938
		68.4721	3.55737			16.2462	768.319
		68.4879	3.47987			16.2538	768.536
		68.5048	3.52788			16.2617	769.159
		68.559	3.58457			16.2696	769.419
		68.5968	3.50981			16.278	769.913
		68.6153	3.58147			16.2864	770.276
		68.6508	3.49939			16.2947	770.31
		68.6681	3.55288			16.3033	770.728
		68.685	3.49978			16.3116	770.942
		68.7617	3.54906			16.32	770.962
		68.7766	3.44861			16.3281	771.468
		68.8076	3.54663			16.3359	771.611
		68.8239	3.49353			16.3435	771.861
		68.8411	3.5617			16.3514	772.155
		68.8753	3.48183			16.3596	772.164
		68.8924	3.53727			16.3682	772.569
		68.9266	3.47964			16.3771	772.923
		68.9437	3.57678			16.3863	773.318
		68.9761	3.5292			16.3957	773.774
		69.0417	3.59851			16.4049	773.999
		69.0589	3.54245			16.414	774.354
		69.0914	3.58581			16.4227	774.948
		69.1807	3.59897			16.4311	775.05
		69.1986	3.51814			16.439	775.507
		69.2166	3.56946			16.4465	775.968
		69.2839	3.51882			16.4537	776.102
		69.3608	3.61139			16.461	776.718
		69.3761	3.54209			16.4688	776.764
		69.4078	3.59161			16.4769	776.88
[truncated: 29,575 more rows]

## Sheet: Fig. 4
				conventional method	our method
	Fig. 4b		Test	critical strain (%)	critical strain (%)
			1	86	201
			2	74	211
			3	99	230
			4	93	196
			5	103	184
			6	99	186
			7	147	185
			8	150	183
				conventional method	our method
	Fig. 4c		Test	Fracture energy (J/m2)	Fracture energy (J/m2)
			1	53.6	202.8
			2	32.44	294
			3	59.32	345.2
			4	40.52	297.8
			5	53.76	280.6
			6	45.02	275.4
			7	111.82	207.4
			8	150.52	210.4
				conventional method	our method
	Fig. 4d		Test	Zc (mm)	Zc (mm)
			1	0	-8.3
			2	0	-6.17
			3	0	5.1
			4	0	3.2
			5	0	-7.2
			6	0	1.1
			7	0	-8.3
			8	-2.1	0
			9	-1.2	-4

## Sheet: Fig. 6
								VDEX/VPEG
Fig. 6e						Fig. 6f	test	1/1000	2/1000	5/1000			Fig. 6g		Mean	SD		Fig. 6h	PEG				DEX					Fig. 6i	PEG				DEX
	Z (µm)	I (a.u.)-DEX	I (a.u.)-PEG				1	9.11	14.67	15.236				PLL	50.1479	5.94331			time (min)	Mean(ug/ml)	SD		time (min)	Mean(ug/ml)	SD				time (min)	Mean(ug/ml)	SD		time (min)	Mean(ug/ml)	SD
	3.57304	0.0155	0.73624				2	7.749	10.356	14.78				Ds-DNA	6.38609	0.796612			0	0	0.00589		0	0	0.00589				0	0	0		0	0	0.68832
	3.97005	0.0155	0.73876				3	7.533	9.607	15.3				Calcein	2.17647	0.1995			3	0.06	0		10	0.04755	0.01563				3	0.68412	0.1948		3	0.7523	0.70248
	4.36705	0.0155	0.73934				4	7.674	12.35	13.94				Rb	0.340493	0.0743414			10	0.10144	0.00589		20	0.06049	0.01179				10	3.16346	0.1948		10	5.77916	0
	4.76406	0.01938	0.73887				5	5.596	8.422	14.44				Nile red	0.383616	0.0863692			20	0.14302	0.02125		30	0.0646	0.01021				20	4.2647	0.82645		20	9.70478	0.58264
	5.16106	0.0155	0.73833				6	4.541	9.691	13.69									50	0.23425	0.00589		70	0.06871	0.00589				30	5.15933	0.84711		30	11.9775	0.82645
	5.55807	0.01938	0.7386				7	4.706	11.68	12.69									70	0.26749	0.0125		100	0.07294	0.00589				50	5.50437	0.58264		40	13.4238	1.23644
	5.95507	0.0155	0.74036				8	4.147	9.491	11.97									100	0.28815	0.01875		160	0.07705	0				70	6.60561	1.36364		70	15.0085	0.98752
	6.35208	0.0155	0.74405				9	4.067	9.862	18.39									160	0.31516	0.00625		340	0.07082	0.00625				100	7.43205	0.84711		100	15.6283	0.84711
	6.74908	0.0155	0.74981				10	4.353	10.265	12.96									340	0.31728	0.01563								160	7.98371	0.89256		160	16.0064	0.20661
	7.14609	0.0155	0.75749				11	3.804	13.53	15.236																			220	7.63866	0.1948		220	15.8349	0.51653
	7.54309	0.01938	0.76676				12	3.832	12.452	12.556																			340	7.84528	0.84711		340	16.0416	0.1948
	7.9401	0.02326	0.77706				13	4.311	11.235	16.523
	8.3371	0.01938	0.78774				14	5.315	10.256	17.526
	8.73411	0.01938	0.79812
	9.13111	0.02326	0.80752
	9.52812	0.02713	0.81532
	9.92512	0.02326	0.82102
	10.3221	0.02326	0.82193
	10.7191	0.03101	0.82448
	11.1161	0.03101	0.82052
	11.5131	0.04264	0.8145
	11.9101	0.05814	0.80991
	12.3072	0.07364	0.80887
	12.7042	0.10465	0.79082
	13.1012	0.16279	0.77381
	13.4982	0.2093	0.75345
	13.8952	0.27132	0.73453
	14.2922	0.33333	0.7155
	14.6892	0.4031	0.68155
	15.0862	0.4845	0.66073
	15.4832	0.50775	0.64283
	15.8802	0.56589	0.6162
	16.2772	0.62791	0.59994
	16.6742	0.68217	0.58022
	17.0712	0.72481	0.56724
	17.4682	0.74419	0.55717
	17.8652	0.74031	0.55009
	18.2622	0.7907	0.53633
	18.6592	0.79845	0.52607
	19.0562	0.80233	0.51287
	19.4532	0.83333	0.49701
	19.8502	0.84496	0.48473
	20.2473	0.9186	0.46919
	20.6443	0.89922	0.45804
	21.0413	0.91085	0.44771
	21.4383	0.92636	0.42589
	21.8353	0.96512	0.41114
	22.2323	0.94961	0.39584
	22.6293	0.95736	0.38471
	23.0263	0.97674	0.37508
	23.4233	0.97674	0.36192
	23.8203	0.98837	0.35564
	24.2173	0.98062	0.3509
	24.6143	0.98837	0.33907
	25.0113	0.98837	0.33034
	25.4083	0.98837	0.3261
	25.8053	0.98837	0.31776
	26.2023	0.98837	0.31229
	26.5993	0.98837	0.30718
	26.9963	0.98837	0.30615
	27.3933	0.98837	0.30958
	27.7903	0.98837	0.31432
	28.1873	0.98837	0.31735
	28.5844	0.98837	0.31821
	28.9814	0.98837	0.31603
	29.3784	0.98837	0.31578
	29.7754	0.98837	0.31421
	30.1724	0.98837	0.31251
	30.5694	0.98837	0.30912
	30.9664	0.98837	0.30748
	31.3634	0.98837	0.30147
	31.7604	0.98837	0.29593
	32.1574	0.98837	0.29253
	32.5544	0.98837	0.28318
	32.9514	0.98837	0.27802
	33.3484	0.98837	0.2664
	33.7454	0.98837	0.25528
	34.1424	0.98837	0.25106
	34.5394	0.98837	0.24592
	34.9364	0.98837	0.24027
	35.3334	0.98837	0.23857
	35.7304	0.98837	0.24049
	36.1275	0.98837	0.24702
	36.5245	0.98837	0.24492
	36.9215	0.98837	0.24414
	37.3185	0.98837	0.24788
	37.7155	0.98837	0.25388
	38.1125	0.98837	0.25568
	38.5095	0.98837	0.25675
	38.9065	0.98837	0.26171
	39.3035	0.98837	0.26094
	39.7005	0.98837	0.26288
	40.0975	0.98837	0.25762
	40.4945	0.98837	0.25449
	40.8915	0.98837	0.25639
	41.2885	0.98837	0.24977
	41.6855	0.98837	0.24836
	42.0825	0.98837	0.24458
	42.4795	0.98837	0.24693
	42.8765	0.98837	0.24893
	43.2735	0.98837	0.2498
	43.6705	0.98837	0.25448
	44.0675	0.98837	0.25327
	44.4646	0.98837	0.25067
	44.8616	0.98837	0.24589
	45.2586	0.98837	0.24514
	45.6556	0.98837	0.24394
	46.0526	0.98837	0.24229
	46.4496	0.98837	0.23747
	46.8466	0.98837	0.23508
	47.2436	0.98837	0.23254
	47.6406	0.98837	0.23256
	48.0376	0.98837	0.22846
	48.4346	0.98837	0.2304
	48.8316	0.98837	0.23328
	49.2286	0.98837	0.23077
	49.6256	0.98837	0.23334
	50.0226	0.98837	0.23562
	50.4196	0.98837	0.2382
	50.8166	0.98837	0.24111
	51.2136	0.98837	0.24782
	51.6106	0.98837	0.25376
	52.0076	0.98837	0.25626
	52.4046	0.98837	0.25217
	52.8017	0.98837	0.25029
	53.1987	0.98837	0.2471
	53.5957	0.98837	0.24567
	53.9927	0.98837	0.23626
	54.3897	0.98837	0.23033
	54.7867	0.98837	0.22137
	55.1837	0.98837	0.21664
	55.5807	0.98837	0.20999
	55.9777	0.98837	0.21032
	56.3747	0.98837	0.20747
	56.7717	0.98837	0.21056
	57.1687	0.98837	0.21254
	57.5657	0.98837	0.21797
	57.9627	0.98837	0.22391
	58.3597	0.98837	0.22923
	58.7567	0.98837	0.23378
	59.1537	0.98837	0.23622
	59.5507	0.98837	0.24225
	59.9477	0.98837	0.24221
	60.3447	0.98837	0.24091
	60.7418	0.98837	0.24286
	61.1388	0.98837	0.24274
	61.5358	0.98837	0.24137
	61.9328	0.98837	0.24299
	62.3298	0.98837	0.24496
	62.7268	0.98837	0.2425
	63.1238	0.98837	0.24171
	63.5208	0.98837	0.2439
	63.9178	0.98837	0.24409
	64.3148	0.98837	0.24614
	64.7118	0.98837	0.24708
	65.1088	0.98837	0.24935
	65.5058	0.98837	0.24572
	65.9028	0.98837	0.24171
	66.2998	0.98837	0.23593
	66.6968	0.98837	0.23195
	67.0938	0.98837	0.22819
	67.4908	0.98837	0.22927
	67.8878	0.98837	0.22866
	68.2849	0.98837	0.23555
	68.6818	0.98837	0.2411
	69.0789	0.98837	0.2487
	69.4759	0.98837	0.26188
	69.8729	0.98837	0.27342
	70.2699	0.98837	0.28555
	70.6669	0.98837	0.28686
	71.0639	0.98837	0.29107
	71.4609	0.98837	0.29177
	71.8579	0.98837	0.29194
	72.2549	0.98837	0.29153
	72.6519	0.98837	0.28622
	73.0489	0.98837	0.27844
	73.4459	0.98837	0.27016
	73.8429	0.98837	0.26911
	74.2399	0.98837	0.26108
	74.6369	0.98837	0.2587
	75.0339	0.98837	0.26526
	75.4309	0.98837	0.27172
	75.8279	0.98837	0.28874
	76.225	0.98837	0.29627
	76.6219	0.98837	0.30592
	77.019	0.98837	0.31657
	77.416	0.98837	0.32163
	77.813	0.98837	0.32607
	78.21	0.98837	0.3284
	78.607	0.98837	0.3256
	79.004	0.98837	0.32309
	79.401	0.9845	0.32975
	79.798	0.9845	0.33964
	80.195	0.95736	0.34493
	80.592	0.96124	0.36063
	80.989	0.96512	0.37128
	81.386	0.93023	0.37638
	81.783	0.9031	0.38284
	82.18	0.9186	0.39235
	82.577	0.92636	0.40349
	82.974	0.89147	0.42082
	83.371	0.87209	0.43801
	83.768	0.84109	0.4506
	84.165	0.81395	0.4654
	84.562	0.8062	0.47659
	84.9591	0.79457	0.49079
	85.3561	0.76357	0.50461
	85.7531	0.73643	0.5073
	86.1501	0.73256	0.51764
	86.5471	0.72093	0.53639
	86.9441	0.69767	0.55402
	87.3411	0.66279	0.57719
	87.7381	0.6124	0.60381
	88.1351	0.5814	0.633
	88.5321	0.53101	0.65761
	88.9291	0.47674	0.68161
	89.3261	0.43411	0.70123
	89.7231	0.36822	0.71179
	90.1201	0.31395	0.72702
	90.5171	0.25581	0.73655
	90.9141	0.18992	0.74754
	91.3111	0.14729	0.7466
	91.7081	0.10465	0.75145
	92.1051	0.08915	0.75825
	92.5022	0.06202	0.7552
	92.8992	0.03876	0.76616
	93.2962	0.02713	0.78137
	93.6932	0.02326	0.79488
	94.0902	0.01938	0.80643
	94.4872	0.01938	0.82047
	94.8842	0.01938	0.8321
	95.2812	0.0155	0.83937
	95.6782	0.01938	0.84569
	96.0752	0.01938	0.84029
	96.4722	0.01938	0.83022
	96.8692	0.0155	0.81696
	97.2662	0.0155	0.7963
	97.6632	0.0155	0.78467
	98.0602	0.0155	0.76849
	98.4572	0.01938	0.75974
	98.8542	0.01938	0.75984
	99.2512	0.01938	0.77092
	99.6482	0.0155	0.78914
	100.045	0.01938	0.81287
	100.442	0.0155
	100.839	0.01938
	101.236	0.0155
	101.633	0.0155
	102.03	0.0155
	102.427	0.01938

## Sheet: Suppl. Fig. 4
	Suppl. Fig. 4a	Phase-separation			No phase-separation				Suppl. Fig. 4b	Phase-separation			No phase-separation				Suppl. Fig. 4c	Phase-separation			No phase-separation
		DEX T10 (wt%)	PEG 8K (wt%)		DEX T10 (wt%)	PEG 8K (wt%)				DEX T40 (wt%)	PEG 8K (wt%)		DEX T40 (wt%)	PEG 8K (wt%)				DEX T500 (wt%)	PEG 8K (wt%)		DEX T500 (wt%)	PEG 8K (wt%)
		5	18		0.5	18				2.3	10		0.41	18				2.14839	5		0.5	5
		5	14		0.5	14				2.3	14		0.41	13.9				2.14839	8		0.5	3
		--	--		0.5	10				2.3	18		0.41	9.9				2.14839	10		0.5	1
		10	18		0.5	8				--	--		0.41	5				2.14839	14		0.5	8
		10	14		0.5	5				4.25657	5		0.41	3				2.14839	18		0.5	10
		10	10		0.5	3				4.25657	8		0.41	1				--	--		0.5	14
		10	8		0.5	1				4.25657	10		0.41	8				3.85809	5		0.5	18
		--	--		--	--				4.25657	14		2.3	7.3				3.85809	8		--	--
		15	18		5	10				4.25657	18		2.3	5				3.85809	10		2.14839	4.08602
		15	14		5	8				--	--		2.3	3				3.85809	14		2.14839	3
		15	10		5	5				6.86377	5		2.3	1				3.85809	18		2.14839	1
		15	8		5	3				6.86377	8		4.25657	4.1				--	--		--	--
		15	5		5	1				6.86377	10		4.25657	3				6.45462	5		3.85809	3.58261
		--	--		--	--				6.86377	14		4.25657	1				6.45462	8		3.85809	1
		20	18		10	6				6.86377	18		--	--				6.45462	10		--	--
		20	14		10	5				--	--		6.86377	2.86				6.45462	14		6.45462	2.78768
		20	10		10	3				10.8327	3		6.86377	1				6.45462	18		6.45462	1
		20	8		10	1				10.8327	5		--	--				--	--		--	--
		20	5		--	--				10.8327	8		10.8327	1.64				9.23453	3		9.23453	1.5
					15	4				10.8327	10		--	--				9.23453	5		--	--
					15	3				10.8327	14		13.555	1.3				9.23453	8		--	--
					15	1				10.8327	18		--	--				9.23453	10		--	--
					--	--				--	--		19.4453	0.36				9.23453	14		--	--
					20	3				13.555	3		--	--				9.23453	18		--	--
					20	1				13.555	5		--	--				--	--		--	--
										13.555	8		--	--				13.2973	3		--	--
										13.555	10		--	--				13.2973	5		--	--
										13.555	14		--	--				13.2973	8		--	--
										13.555	18		--	--				13.2973	10		--	--
										--	--		--	--				13.2973	14		--	--
										19.4453	3		--	--				13.2973	18		--	--
										19.4453	5		--	--				13.2973	1.13861		--	--
										19.4453	8		--	--				18.9	3		--	--
										19.4453	10		--	--				18.9	5		--	--
										19.4453	14		--	--				18.9	8		--	--
										19.4453	18		--	--				18.9	10		--	--
													--	--				18.9	14		--	--
																		18.9	18		--	--
																		18.9	1.1		--	--

## Sheet: Suppl. Fig. 5
	DEX T10				DEX T40				DEX T500
	DEX T10 (wt%)	PEG 8K (wt%)			DEX T40 (wt%)	PEG 8K (wt%)			DEX T500 (wt%)	PEG 8K (wt%)
	0.5	18			0.41	9.9			0.5	5
	5	10			2.3	7.3			2.14839	4.08602
	10	6			4.25657	4.1			3.85809	3.58261
	15	4			6.86377	2.86			6.45462	2.78768
	20	3			10.8327	1.64			9.23453	1.5
					13.555	1.3
					19.4453	0.36

## Sheet: Suppl. Fig. 8
	Suppl. Fig. 8c	Z (µm)	I (a.u.)-DEX	I (a.u.)-PEG		Suppl. Fig. 8e	Z (µm)	I (a.u.)-DEX	I (a.u.)-PEG
		0	1821.52	519.276			0	2122.3	403.99
		0.06312	1820.79	507.33			0.06436	2118.23	405.453
		0.12624	1820.06	521.075			0.12873	2114.41	406.89
		0.18936	1819.31	524.787			0.19309	2115.08	408.301
		0.25248	1818.55	518.021			0.25746	2112.82	409.685
		0.31559	1817.78	516.385			0.32182	2110.75	411.043
		0.37871	1816.99	502.23			0.38618	2108.75	412.375
		0.44183	1816.2	495.399			0.45055	2105.74	413.681
		0.50495	1815.39	498.395			0.51491	2106.2	414.961
		0.56807	1814.57	503.403			0.57928	2102.29	416.214
		0.63119	1813.74	492.772			0.64364	2122.3	417.442
		0.6943	1812.9	481.513			0.708	2118.23	418.643
		0.75742	1812.04	474.887			0.77237	2114.41	419.818
		0.82054	1811.17	464.871			0.83673	2115.08	420.967
		0.88366	1810.29	457.434			0.9011	2122.3	422.089
		0.94678	1809.4	432.023			0.96546	2118.23	423.186
		1.0099	1808.5	436.442			1.02982	2114.41	424.256
		1.07301	1807.59	433.687			1.09419	2115.08	425.3
		1.13613	1806.66	441.026			1.15855	2112.82	426.318
		1.19925	1805.72	439.057			1.22292	2122.3	427.31
		1.26237	1804.77	438.398			1.28728	2118.23	428.276
		1.32549	1803.81	443.232			1.35164	2114.41	429.215
		1.38861	1802.83	445.618			1.41601	2115.08	430.128
		1.45172	1801.85	461.727			1.48037	2122.3	431.015
		1.51484	1800.85	467.219			1.54474	2118.23	431.876
		1.57796	1799.84	466.462			1.6091	2114.41	432.711
		1.64108	1800.27	468.068			1.67347	2115.08	433.52
		1.7042	1801.85	460.093			1.73783	2112.82	434.302
		1.76732	1800.66	469.824			1.80219	2122.3	435.058
		1.83043	1798.95	475.622			1.86656	2118.23	435.788
		1.89355	1800.86	484.997			1.93092	2114.41	436.492
		1.95667	1798.22	480.597			1.99529	2115.08	437.17
		2.01979	1797.23	472.726			2.05965	2112.82	437.822
		2.08291	1797.43	468.522			2.12401	2110.75	438.447
		2.14603	1797.19	470.358			2.18838	2122.3	439.046
		2.20914	1796.24	461.226			2.25274	2118.23	439.619
		2.27226	1793.81	460.44			2.31711	2114.41	440.166
		2.33538	1795.22	467.482			2.38147	2122.3	440.687
		2.3985	1796.82	472.327			2.44583	2118.23	441.181
		2.46162	1793.47	473.479			2.5102	2114.41	441.65
		2.52474	1788.94	472.809			2.57456	2115.08	442.092
		2.58785	1786.13	477.963			2.63893	2122.3	442.508
		2.65097	1778.23	488.203			2.70329	2118.23	442.898
		2.71409	1771.68	487.923			2.76765	2114.41	443.261
		2.77721	1766.38	500.049			2.83202	2115.08	443.599
		2.84033	1762.73	492.873			2.89638	2112.82	443.91
		2.90345	1758.2	493.274			2.96075	2110.75	444.195
		2.96656	1749.06	504.396			3.02511	2108.75	444.454
		3.02968	1743.71	511.675			3.08947	2105.74	444.687
		3.0928	1732.21	493.607			3.15384	2106.2	444.894
		3.15592	1727.84	483.744			3.2182	2102.29	445.074
		3.21904	1717.74	480.03			3.28257	2122.3	451.371
		3.28216	1708.87	484.231			3.34693	2118.23	450.478
		3.34527	1701.94	477.367			3.41129	2114.41	451.274
		3.40839	1698.33	474.738			3.47566	2115.08	452.637
		3.47151	1698.74	460.366			3.54002	2112.82	456.216
		3.53463	1692.37	466.074			3.60439	2110.75	453.658
		3.59775	1685.38	474.231			3.66875	2122.3	456.738
		3.66087	1678.59	468.354			3.73311	2118.23	458.474
		3.72398	1670.12	463.868			3.79748	2122.3	455.996
		3.7871	1666.93	470.167			3.86184	2118.23	456.399
		3.85022	1658.79	473.96			3.92621	2122.3	457.547
		3.91334	1652.2	458.538			3.99057	2118.23	458.441
		3.97646	1649.04	458.852			4.05493	2122.3	457.241
		4.03958	1644.34	459.055			4.1193	2118.23	454.045
		4.10269	1642.9	459.722			4.18366	2114.41	457.098
		4.16581	1637.82	473.946			4.24803	2115.08	460.547
		4.22893	1633.04	475.142			4.31239	2112.82	462.399
		4.29205	1630.1	474.879			4.37676	2110.75	453.896
		4.35517	1622.43	475.951			4.44112	2108.75	454.094
		4.41829	1616.83	481.264			4.50548	2105.74	452.146
		4.4814	1611.15	483.68			4.56985	2106.2	448.338
		4.54452	1609.4	495.153			4.63421	2102.29	451.71
		4.60764	1606.12	500.992			4.69858	2099.47	449.463
		4.67076	1605.73	494.249			4.76294	2098.2	447.211
		4.73388	1606.7	485.558			4.8273	2094.65	448.573
		4.797	1607.93	480.301			4.89167	2090.25	449.77
		4.86011	1604.54	481.935			4.95603	2087.25	452.768
		4.92323	1598.5	491.965			5.0204	2084.1	454.883
		4.98635	1595.57	499.673			5.08476	2085.83	453.473
		5.04947	1592.3	507.149			5.14912	2084.12	458.697
		5.11259	1586.59	506.248			5.21349	2084.12	462.55
		5.17571	1585.22	522.424			5.27785	2080.76	462.415
		5.23882	1579.76	530.014			5.34222	2077.14	463.67
		5.30194	1576.71	530.684			5.40658	2071.82	461.479
		5.36506	1571.9	534.105			5.47094	2068.5	464.993
		5.42818	1565.56	547.712			5.53531	2065.69	465.444
		5.4913	1559.64	546.564			5.59967	2061.6	467.387
		5.55442	1551.34	549.14			5.66404	2059.3	465.438
		5.61753	1540.22	549.006			5.7284	2059.06	459.325
		5.68065	1532.11	549.656			5.79276	2057.75	456.678
		5.74377	1522.69	549.775			5.85713	2055.54	455.451
		5.80689	1510.08	557.318			5.92149	2052.7	450.421
		5.87001	1501.74	549.018			5.98586	2052.26	448.295
		5.93313	1490.01	553.942			6.05022	2051.02	449.09
		5.99624	1481.56	552.541			6.11458	2048.87	447.21
		6.05936	1468	556.999			6.17895	2047.86	448.608
		6.12248	1453.85	563.072			6.24331	2047.21	448.63
		6.1856	1443.11	562.418			6.30768	2045.6	443.26
		6.24872	1428.18	560.021			6.37204	2042.3	442.967
		6.31184	1415.56	575.865			6.4364	2038.95	447.537
		6.37495	1398.72	596.956			6.50077	2037.55	450.827
		6.43807	1384.18	591.187			6.56513	2036.12	453.161
		6.50119	1368.84	596.506			6.6295	2034.22	456.158
		6.56431	1352.29	604.807			6.69386	2032.03	453.83
		6.62743	1333.67	596.047			6.75822	2028.99	452.419
		6.69055	1312.64	626.075			6.82259	2026.1	450.817
		6.75366	1292.32	620.667			6.88695	2022.56	452.181
		6.81678	1276.63	621.974			6.95132	2019.62	449.358
		6.8799	1256.68	633.908			7.01568	2018.27	451.166
		6.94302	1238.62	638.723			7.08004	2018.19	445.666
		7.00614	1213.4	628.535			7.14441	2015.54	447.199
		7.06926	1192.98	635.54			7.20877	2010.77	445.684
		7.13237	1170.82	652.543			7.27314	2007.67	441.334
		7.19549	1146.59	673.272			7.3375	2004.83	446.855
		7.25861	1120.31	668.018			7.40187	2003.07	447.319
		7.32173	1090.64	688.216			7.46623	2002.13	441.685
		7.38485	1060.25	712.599			7.53059	1999.71	444.381
		7.44797	1027.67	736.454			7.59496	1997.49	446.813
		7.51108	993.857	763.753			7.65932	1995.06	448.363
		7.5742	962.171	782.308			7.72369	1992.45	442.746
		7.63732	928.575	806.773			7.78805	1990.32	444.149
		7.70044	893.694	834.866			7.85241	1989.05	441.55
		7.76356	858.569	861.909			7.91678	1986.88	446.086
		7.82668	820.758	888.665			7.98114	1985.52	447.503
		7.88979	784.183	918.478			8.04551	1984.45	440.215
		7.95291	742.662	946.592			8.10987	1986.2	439.904
		8.01603	703.654	985.305			8.17423	1982.51	439.412
		8.07915	665.612	1039.95			8.2386	1979.63	441.942
		8.14227	627.092	1068.02			8.30296	1976.75	443.826
		8.20539	589.331	1105.78			8.36733	1973.12	437.409
		8.2685	551.439	1131.71			8.43169	1970.06	440.395
		8.33162	515.26	1161.48			8.49605	1969.86	442.063
		8.39474	477.962	1163.05			8.56042	1965.55	443.898
		8.45786	442.791	1188.32			8.62478	1963.21	451.94
		8.52098	405.935	1208.55			8.68915	1958.86	453.372
		8.5841	371.174	1229.8			8.75351	1958	453.262
		8.64721	339.22	1242.73			8.81787	1956.02	454.505
		8.71033	309.173	1277.98			8.88224	1952.29	461.743
		8.77345	279.521	1308.56			8.9466	1949.43	465.44
		8.83657	252.811	1327.09			9.01097	1947.45	470.484
		8.89969	227.636	1348.4			9.07533	1944.41	466.108
		8.96281	203.398	1379.43			9.13969	1942.68	466.814
		9.02592	182.728	1402.65			9.20406	1939.87	468.345
		9.08904	163.751	1438.36			9.26842	1937.25	467.925
		9.15216	146.793	1460.54			9.33279	1935.3	469.977
		9.21528	130.905	1488.53			9.39715	1929.96	468.022
		9.2784	116.446	1516.39			9.46151	1926.05	468.849
		9.34152	103.646	1538.56			9.52588	1921.89	468.668
		9.40463	89.7146	1556.02			9.59024	1918.42	470.359
		9.46775	78.7749	1567.49			9.65461	1916.02	466.788
		9.53087	70.3077	1584.64			9.71897	1913.32	472.198
		9.59399	63.1715	1594.79			9.78333	1912.72	476.105
		9.65711	57.5581	1609.07			9.8477	1909.03	480.999
		9.72023	54.7376	1616.5			9.91206	1907.31	484.109
		9.78334	53.1963	1610.21			9.97643	1906.31	485.289
		9.84646	53.7065	1617.12			10.0408	1903.76	482.757
		9.90958	56.0236	1604.7			10.1052	1902.15	483.22
		9.9727	58.389	1592.35			10.1695	1895.94	488.874
		10.0358	59.7245	1598.58			10.2339	1890.41	488.336
		10.0989	60.1801	1592.27			10.2982	1886.95	487.667
		10.1621	61.7856	1593.71			10.3626	1882.95	486.299
		10.2252	63.7397	1606.79			10.427	1880.82	487.735
		10.2883	63.6814	1617.04			10.4913	1876	491.755
		10.3514	63.2895	1624.18			10.5557	1871.82	496.969
		10.4145	62.3932	1608.83			10.6201	1867.4	509.33
		10.4777	62.3939	1614.49			10.6844	1862.79	512.402
		10.5408	61.008	1612.35			10.7488	1857.15	513.931
		10.6039	60.1769	1606.64			10.8132	1851.67	512.881
		10.667	60.5461	1600.86			10.8775	1845.72	532.8
		10.7301	59.8214	1613.5			10.9419	1838.75	535.993
		10.7932	59.8185	1615.05			11.0062	1831.05	542.248
		10.8564	59.1769	1614.49			11.0706	1824.14	545.893
		10.9195	59.0049	1630.68			11.135	1816.62	546.488
		10.9826	58.8979	1629.25			11.1993	1810.35	551.513
		11.0457	58.4864	1606			11.2637	1803.72	557.986
		11.1088	58.6656	1608.21			11.3281	1793.99	561.04
		11.172	59.1621	1607.12			11.3924	1787.98	565.236
		11.2351	58.3904	1601.63			11.4568	1781.72	566.475
		11.2982	57.9379	1583.75			11.5212	1773.63	566.954
		11.3613	58.3976	1582.47			11.5855	1767.8	570.796
		11.4244	58.0901	1560.47			11.6499	1758.38	568.023
		11.4875	58.2497	1547			11.7143	1749.75	569.015
		11.5507	57.9357	1537.81			11.7786	1740.62	563.79
		11.6138	58.2781	1535.98			11.843	1730.93	564.444
		11.6769	57.5668	1529.48			11.9073	1720.89	563.684
		11.74	56.5957	1534.47			11.9717	1709.34	565.89
		11.8031	56.607	1524.43			12.0361	1695.87	568.012
		11.8663	56.4454	1547.15			12.1004	1683.22	569.463
		11.9294	56.2853	1546.01			12.1648	1669.32	574.671
		11.9925	56.6333	1548.51			12.2292	1653.23	581.66
		12.0556	56.6275	1556.33			12.2935	1635.54	584.445
		12.1187	57.3205	1556.71			12.3579	1618.6	592.806
		12.1818	57.6499	1548.35			12.4223	1598.42	601.666
		12.245	57.3929	1547.54			12.4866	1578.6	607.996
		12.3081	57.1718	1534.34			12.551	1557.5	615.51
		12.3712	56.9422	1539.59			12.6153	1537.04	623.982
		12.4343	56.57	1533.16			12.6797	1514.95	633.2
		12.4974	55.6477	1536.12			12.7441	1490.26	640.468
		12.5605	55.2354	1525.11			12.8084	1466.1	656.639
		12.6237	55.5849	1520.88			12.8728	1442.26	673.093
		12.6868	56.1818	1513.66			12.9372	1417.58	684.821
		12.7499	56.9681	1513.38			13.0015	1391.82	693.804
		12.813	57.0264	1490.9			13.0659	1364.55	708.991
		12.8761	56.6943	1478.99			13.1303	1337.95	718.77
		12.9393	57.3102	1474.33			13.1946	1310.36	735.835
		13.0024	56.7819	1478.31			13.259	1282.55	742.494
		13.0655	56.5974	1469.37			13.3234	1254.11	757.169
		13.1286	56.5703	1465.76			13.3877	1226.15	774.61
		13.1917	56.6357	1476.05			13.4521	1198.49	788.776
		13.2548	56.7136	1469.93			13.5165	1168.82	802.482
		13.318	56.8236	1476.89			13.5808	1138.25	829.334
		13.3811	57.2961	1480.65			13.6452	1109.13	848.859
		13.4442	57.7882	1472.19			13.7095	1078.48	861.984
		13.5073	58.0012	1460.41			13.7739	1048.27	881.442
		13.5704	57.9908	1462.81			13.8383	1018.18	895.717
		13.6336	57.7693	1464.98			13.9026	987.855	915.721
		13.6967	57.0481	1471.4			13.967	957.481	936.41
		13.7598	57.3182	1472.4			14.0314	927.2	958.101
		13.8229	56.9366	1486.87			14.0957	897.302	977.065
		13.886	57.2791	1511.9			14.1601	868.363	993.312
		13.9491	56.6402	1515.08			14.2244	837.796	1019.35
		14.0123	56.8128	1528.24			14.2888	807.135	1041.75
		14.0754	57.2942	1525.76			14.3532	776.851	1062.74
		14.1385	57.5243	1500.14			14.4176	745.881	1075.06
		14.2016	57.2307	1502.83			14.4819	715.846	1089.58
		14.2647	56.9757	1519.58			14.5463	686.686	1114.32
		14.3279	56.602	1527.77			14.6106	655.561	1131.01
		14.391	57.0474	1525.4			14.675	627.804	1151.23
		14.4541	57.1004	1535.02			14.7394	598.841	1164.48
		14.5172	57.2	1512.11			14.8037	570.69	1176.93
		14.5803	56.8447	1517.75			14.8681	543.211	1191.28
		14.6435	56.7056	1511.51			14.9325	516.004	1207.18
		14.7066	56.5616	1510.67			14.9968	488.154	1233.42
		14.7697	56.4127	1513.33			15.0612	462.81	1246.41
		14.8328	56.2589	1518.97			15.1256	438.653	1261.01
		14.8959	56.1002	1515.86			15.1899	414.904	1278.97
		14.959	55.9366	1514.77			15.2543	389.893	1301.27
		15.0222	55.7681	1527.5			15.3186	366.884	1317.62
		15.0853	55.5947	1514.1			15.383	345.805	1336.89
		15.1484	55.4164	1501.22			15.4474	323.654	1346.66
		15.2115	55.2331	1495.73			15.5117	302.296	1356.59
		15.2746	55.045	1484.4			15.5761	281.342	1365.99
		15.3378	54.852	1472.6			15.6405	261.664	1380.35
		15.4009	54.6541	1474.62			15.7048	242.331	1392.75
		15.464	54.4513	1467.22			15.7692	223.52	1409.66
		15.5271	54.2435	1489.87			15.8336	205.452	1423.37
		15.5902	54.0309	1488.89			15.8979	190.398	1442.7
		15.6533	53.8134	1499.01			15.9623	175.713	1456.01
		15.7165	53.5909	1488.89			16.0267	161.872	1471.43
		15.7796	53.3636	1510.38			16.091	147.501	1482.96
		15.8427	53.1314	1511.33			16.1554	135.051	1495.54
		15.9058	52.8942	1505.94			16.2197	123.312	1502.74
		15.9689	52.6522	1492.25			16.2841	111.625	1511.42
		16.0321	52.4053	1489.64			16.3485	101.375	1511.96
		16.0952	52.1534	1496.34			16.4128	91.2622	1516.54
		16.1583	51.8967	1485.62			16.4772	82.1279	1528.11
							16.5416	73.667	1530.61
							16.6059	64.3554	1539.31
							16.6703	57.9545	1544.01
							16.7346	53.8011	1547.59
							16.799	49.2652	1561.24
							16.8634	44.6254	1568.28
							16.9277	39.5977	1579.39
							16.9921	37.2677	1585.67
							17.0565	34.3873	1578.53
							17.1208	31.3769	1575.23
							17.1852	30.507	1572.67
							17.2496	30.4207	1565.93
							17.3139	30.4785	1565.23
							17.3783	30.7655	1555.98
							17.4427	32.1909	1548.2
							17.507	35.6635	1544.08
							17.5714	39.1761	1546.58
							17.6358	42.6226	1545.55
							17.7001	45.5511	1540.14
							17.7645	49.1065	1537.16
							17.8288	53.5793	1527.69
							17.8932	56.1476	1522.61
							17.9576	59.1401	1520.75
							18.0219	61.8768	1516.46
							18.0863	63.7605	1509.8
							18.1507	64.6033	1499.3
							18.215	65.1663	1491.47
							18.2794	65.6658	1494.06
							18.3438	65.6768	1490.63
							18.4081	65.9335	1484.11
							18.4725	66.1192	1479.75
							18.5368	67.1944	1477.38
							18.6012	67.5215	1471.21
							18.6656	68.1818	1474
							18.7299	67.9478	1473.19
							18.7943	68.2984	1477.33
							18.8587	68.6309	1471.25
							18.923	68.7564	1476.34
							18.9874	68.9701	1479.06
							19.0518	69.2175	1473.88
							19.1161	69.6106	1475.17
							19.1805	69.375	1472.77
							19.2448	69.499	1475.75
							19.3092	69.2356	1474.88
							19.3736	69.3239	1472.91
							19.4379	69.2016	1477.89
							19.5023	68.7508	1487.18
							19.5667	68.7879	1479.22
							19.631	68.8067	1481.82
							19.6954	68.795	1482.58
							19.7598	68.8633	1492.57
							19.8241	68.9011	1503.68
							19.8885	68.6423	1508.59
							19.9529	68.6016	1504.76
							20.0172	68.2739	1504.41
							20.0816	67.6275	1500.63
							20.1459	67.2731	1494.78
							20.2103	67.1781	1508.37
							20.2747	66.8124	1506.2
							20.339	66.9419	1514.83
							20.4034	67.0778	1512.75
							20.4678	67.0264	1514.33
							20.5321	67.2275	1515.24
							20.5965	66.9302	1513.29
							20.6609	66.8208	1506.34
							20.7252	66.8589	1496.23
							20.7896	66.8917	1489.46
							20.854	66.4548	1490.31
							20.9183	66.3213	1493.74
							20.9827	66.2014	1500.58
							21.047	65.7894	1499.31
							21.1114	65.6961	1499.44
							21.1758	65.7539	1494.87
							21.2401	66.1016	1492.68
							21.3045	66.0849	1500.57
							21.3689	65.9208	1510.57
							21.4332	65.6905	1521.65
							21.4976	65.5175	1514.15
							21.5619	65.2661	1525.77
							21.6263	64.9922	1529.19
							21.6907	64.7305	1523.58
							21.7551	64.6193	1522.5
							21.8194	64.4114	1528.27
							21.8838	64.0938	1521.69
							21.9481	64.0862	1522.92
							22.0125	63.938	1529.86
							22.0769	63.644	1536.7
							22.1412	63.602	1533.74
							22.2056	63.6221	1535.4
							22.27	63.4063	1527.02
							22.3343	63.5736	1520.49
							22.3987	63.783	1513.92
							22.463	63.7716	1517.62
							22.5274	63.7987	1520.49
							22.5918	63.8225	1521.54
							22.6561	63.9002	1525.61
							22.7205	63.7129	1519.59
							22.7849	63.4687	1517.11
							22.8492	63.2212	1520.43
							22.9136	63.0623	1532.17
							22.978	63.1278	1523
							23.0423	62.8318	1528.69
							23.1067	62.5324	1526.7
							23.1711	62.4998	1519.53
							23.2354	62.5608	1524.21
							23.2998	62.1458	1520.2
							23.3641	62.1724	1513.49
							23.4285	62.3533	1502.31
							23.4929	62.6208	1493.78
							23.5572	62.8504	1501.26
							23.6216	62.7328	1502.94
							23.686	62.6841	1504.55
							23.7503	62.5014	1508.08
							23.8147	61.9172	1515.93
							23.8791	62.0371	1512.23
							23.9434	62.3796	1513.85
							24.0078	62.346	1515.74
							24.0722	62.2498	1515.78
							24.1365	61.9862	1512.67
							24.2009	62.1128	1516.29
							24.2652	61.5461	1515.64
							24.3296	61.1414	1521.08
							24.394	61.317	1517.62
							24.4583	61.0306	1512.54
							24.5227	60.8173	1515.84
							24.5871	60.8142	1512.67
							24.6514	60.7742	1518.35
							24.7158	60.9767	1514.34
							24.7802	60.5246	1505.59
							24.8445	60.8294	1511.03
							24.9089	60.8745	1514.83
							24.9733	60.5439	1519.19
							25.0376	60.3793	1529.43
							25.102	60.3253	1544.82
							25.1663	60.4141	1548.41
							25.2307	60.4462	1551.57
							25.2951	60.7532	1554.43
							25.3594	60.7143	1554.84
							25.4238	60.676	1555.22
							25.4882	60.6385	1555.57
							25.5525	60.6016	1555.88
							25.6169	60.5654	1556.15
							25.6812	60.5298	1556.39
							25.7456	60.495	1556.59
							25.81	60.4608	1556.76
							25.8743	60.4273	1556.89
							25.9387	60.3944	1556.99
							26.0031	60.3623	1557.05
							26.0674	60.3308	1557.08
							26.1318	60.3	1557.07
							26.1962	60.2698	1557.02
							26.2605	60.2403	1556.94
							26.3249	60.2116	1556.83
							26.3893	60.1834	1556.67
							26.4536	60.156	1556.49
							26.518	60.1292	1556.27
							26.5824	60.1031	1556.01
							26.6467	60.0777	1555.71
							26.7111	60.0529	1555.39
							26.7754	60.0288	1555.02
							26.8398	60.0054	1554.62
							26.9042	59.9827	1554.19
							26.9685	59.9607	1553.72
							27.0329	59.9393	1553.21
							27.0973	59.9186	1552.67
							27.1616	59.8985	1552.09
							27.226	59.8792	1551.48
							27.2904	59.8605	1550.83
							27.3547	59.8425	1550.15
							27.4191	59.8251	1549.43
							27.4835	59.8085	1548.67
							27.5478	59.7925	1547.88
							27.6122	59.7772	1547.06
							27.6765	59.7625	1546.2
							27.7409	59.7486	1545.3
							27.8053	59.7353	1544.37
							27.8696	59.7226	1543.4
							27.934	59.7107	1542.4
							27.9984	59.6994	1541.36
							28.0627	59.6888	1540.29
							28.1271	59.6789	1539.18
							28.1914	59.6696	1538.04
							28.2558	59.6611	1536.86
							28.3202	59.6532	1535.64
							28.3845	59.6459	1534.39
							28.4489	59.6394	1533.1
							28.5133	59.6335	1531.78

## Sheet: Suppl. Fig. 10
PEG	strain (%)	stress (kPa)		DEX	strain (%)	stress (kPa)
	7.24147e-05	8.74252e-05			0.000847319	1.21168e-07
	0.000134101	-0.33401			0.00199	-0.16633
	0.000134101	0.04496			0.00302	0.02028
	0.000268202	0.23942			0.00715	-0.01364
	0.00112	0.48158			0.00932	0.2146
	0.00167	0.20275			0.0135	-0.03233
	0.0024	0.58051			0.01576	0.13249
	0.00395	0.76767			0.02085	0.06249
	0.00631	0.48442			0.02339	0.29654
	0.00845	0.68012			0.0285	0.15556
	0.0126	0.6163			0.03142	0.2579
	0.01704	0.48399			0.03451	0.01016
	0.0195	0.33413			0.03761	0.04625
	0.02193	0.50948			0.04079	0.06657
	0.02677	0.36839			0.04421	-0.09916
	0.02954	0.60651			0.04779	0.00732
	0.03219	0.43031			0.05161	-0.08127
	0.03496	0.52386			0.05552	-0.13964
	0.03799	0.66644			0.05954	0.076
	0.04128	0.34169			0.06365	-0.06603
	0.04488	0.61571			0.06786	-0.04794
	0.04859	0.79629			0.07218	0.13749
	0.05236	0.72125			0.07677	0.00929
	0.0563	0.77981			0.08161	0.14222
	0.06029	0.66307			0.08651	0.10199
	0.06449	0.52108			0.09119	-0.14048
	0.06855	0.65592			0.09582	0.08139
	0.0729	0.43907			0.10057	0.05527
	0.07731	0.30555			0.10563	-0.13876
	0.08189	0.52326			0.11087	0.14156
	0.08661	0.25545			0.11611	0.05641
	0.0916	0.23593			0.12143	-0.07647
	0.09674	0.39027			0.12681	0.09199
	0.10191	0.30226			0.13234	-0.10104
	0.10712	0.36517			0.13799	0.02516
	0.11232	0.49729			0.14371	0.19243
	0.11769	0.49405			0.1495	-0.0369
	0.12304	0.87796			0.15567	0.182
	0.12824	0.87493			0.16192	0.24996
	0.13344	0.8072			0.16835	0.02236
	0.13898	1.04294			0.1749	0.16437
	0.14468	0.92731			0.1813	0.21173
	0.15054	0.96185			0.18753	0.13102
	0.15635	1.03559			0.19396	0.33881
	0.16224	0.92877			0.20032	0.1801
	0.1683	0.82574			0.20692	0.09512
	0.17468	0.72151			0.21406	0.287
	0.1814	0.44435			0.22148	0.05689
	0.1883	0.49294			0.22933	0.02441
	0.195	0.53957			0.23765	0.02099
	0.20171	0.37949			0.24622	-0.29129
	0.20887	0.47631			0.25501	-0.17088
	0.2165	0.38104			0.26401	-0.14499
	0.2246	0.31387			0.27308	-0.33648
	0.23277	0.54223			0.28172	-0.07046
	0.24116	0.3978			0.28966	-0.009
	0.24946	0.46301			0.29747	-0.10888
	0.25772	0.58513			0.30535	0.05586
	0.26595	0.3957			0.31312	0.10444
	0.2744	0.43555			0.32114	0.12351
	0.28266	0.39366			0.32944	0.32029
	0.2907	0.27052			0.33775	0.16449
	0.29859	0.28573			0.34607	0.05253
	0.30654	0.15296			0.35433	0.20045
	0.31474	-0.03421			0.36255	-0.000273421
	0.3229	0.14653			0.37074	-0.03196
	0.33094	0.04579			0.37861	0.07224
	0.33877	0.09387			0.38576	-0.08001
	0.34644	0.33228			0.39308	-0.12565
	0.35405	0.35744			0.40095	-0.05467
	0.36212	0.59963			0.40957	-0.10149
	0.37029	0.64496			0.4186	0.04921
	0.37886	0.54787			0.42777	0.0826
	0.38785	0.77679			0.43721	-0.03367
	0.3971	0.81139			0.44665	0.0649
	0.40632	0.79255			0.45604	0.2057
	0.41554	0.93292			0.46483	0.19842
	0.42413	0.84259			0.47288	0.35936
	0.43229	0.829			0.48041	0.21853
	0.44038	0.60511			0.48781	0.21529
	0.44842	0.43232			0.49535	0.23996
	0.45647	0.44592			0.50322	0.17389
	0.4644	0.39289			0.51153	0.30898
	0.47266	0.30888			0.52004	0.29836
	0.48103	0.12739			0.52847	0.03966
	0.48923	-0.04245			0.53681	-0.10338
	0.49752	0.04677			0.54524	-0.09236
	0.50572	0.11967			0.55345	-0.11582
	0.51323	0.05557			0.56137	0.1101
	0.52051	0.32957			0.56911	0.05079
	0.52822	0.29276			0.57687	0.04364
	0.53641	0.27142			0.58493	0.05711
	0.54499	0.53568			0.59339	0.05657
	0.55411	0.37697			0.60221	0.23147
	0.56348	0.49328			0.61138	0.23939
	0.57283	0.70872			0.62077	0.34551
	0.58206	0.38837			0.63006	0.26152
	0.59099	0.32709			0.63906	0.11001
	0.59921	0.36121			0.64767	0.27845
	0.60682	0.05656			0.65568	0.2214
	0.61428	0.24828			0.66308	0.18809
	0.62208	0.24329			0.67033	0.27893
	0.63013	0.06771			0.67783	0.18516
	0.63831	0.33417			0.68568	0.04302
	0.64667	0.42651			0.69385	0.26318
	0.65511	0.35096			0.7024	0.1171
	0.66357	0.81184			0.71095	0.24069
	0.67191	0.84166			0.71935	0.48761
	0.67983	0.89795			0.72786	0.08072
	0.68748	1.17969			0.73582	0.25836
	0.69512	0.93737			0.74381	0.43968
	0.70312	1.10247			0.75217	0.34978
	0.7119	1.24541			0.76058	0.71703
	0.72112	1.05492			0.76883	0.71298
	0.73028	1.17096			0.77715	0.42736
	0.73933	1.01993			0.78597	0.5697
	0.7484	0.5778			0.79543	0.36161
	0.75728	0.80892			0.80506	0.1151
	0.76548	0.66708			0.81424	0.4929
	0.77303	0.52362			0.82275	0.37465
	0.78037	0.57055			0.83097	0.26501
	0.78791	0.41856			0.83883	0.37663
	0.79583	0.40818			0.84658	0.0092
	0.80414	0.67644			0.85406	0.19326
	0.81271	0.48091			0.86141	0.57151
	0.82121	0.73741			0.86899	0.32888
	0.82972	0.95471			0.87689	0.54781
	0.83785	0.62795			0.88526	0.86681
	0.84596	0.87201			0.89381	0.69843
	0.85396	0.94358			0.90241	0.90194
	0.86206	0.99613			0.91074	0.88304
	0.87033	1.13351			0.91883	0.73759
	0.87901	0.83691			0.92744	1.00641
	0.88807	0.65563			0.9361	0.84296
	0.89721	0.76289			0.94494	0.7282
	0.90637	0.51026			0.95384	0.92488
	0.91535	0.39535			0.9624	0.85842
	0.92389	0.42818			0.97103	0.58699
	0.93199	0.27536			0.97988	0.49103
	0.94003	0.21961			0.98888	0.28116
	0.94784	0.18061			0.9976	0.25029
	0.95531	0.00932			1.00596	0.29339
	0.96297	0.21902			1.01421	0.10681
	0.97104	0.29698			1.02242	0.23819
	0.99608	0.37936			1.03047	0.29441
	1.02101	0.41408			1.03839	0.19904
	1.04723	0.33478			1.04613	0.28838
	1.07387	0.25314			1.05393	0.33332
	1.09872	0.25499			1.06161	0.53657
	1.13041	0.5041			1.06952	0.718
	1.14613	0.82008			1.07758	0.7099
	1.1708	0.91279			1.08568	0.75927
	1.18792	0.7268			1.09377	0.73417
	1.20607	0.51155			1.10223	0.60143
	1.23249	0.11377			1.11103	0.62979
	1.25749	-0.02514			1.12003	0.61505
	1.26548	0.20733			1.12929	0.50851
	1.28159	-0.04119			1.1383	0.54768
	1.28964	0.39842			1.14703	0.40955
	1.31329	0.75234			1.15571	0.31254
	1.32086	0.53054			1.16409	0.38222
	1.33702	0.70169			1.17249	0.22839
	1.34569	0.35544			1.18088	0.28006
	1.37276	0.17242			1.18904	0.48927
	1.39893	0.05642			1.19711	0.39504
	1.43118	0.39219			1.20517	0.4844
	1.45573	0.46217			1.21329	0.52317
	1.46395	0.1689			1.22159	0.4786
	1.4721	0.39883			1.22978	0.60622
	1.50328	0.49355			1.23772	0.76044
	1.51196	0.21537			1.24541	0.77133
	1.53929	0.11592			1.25301	0.86626
	1.56599	-0.01911			1.26038	0.79798
	1.57358	0.14997			1.26811	0.71311
	1.60502	0.26428			1.27626	0.70795
	1.61313	0.52568			1.28479	0.68755
	1.6383	0.66454			1.29384	0.63273
	1.64626	0.49245			1.30316	0.5732
	1.66983	0.16642			1.31263	0.5213
	1.69686	-0.07276			1.32218	0.43591
	1.72393	-0.02245			1.33127	0.27419
	1.74008	0.29777			1.33968	0.40008
	1.76275	0.53962			1.3477	0.48248
	1.78763	0.6961			1.35551	0.38539
	1.79606	0.29669			1.36337	0.67758
	1.82055	0.24731			1.37127	0.59372
	1.83726	0.0665			1.37925	0.52126
	1.86409	-0.25449			1.38743	0.66239
	1.88209	0.09579			1.39559	0.54433
	1.90644	0.06563			1.40385	0.59973
	1.92152	0.46461			1.41235	0.89744
	1.92914	0.29295			1.42093	0.59886
	1.94552	0.58719			1.42896	0.80957
	1.95406	0.40336			1.43627	0.83013
	1.97071	0.21155			1.44356	0.54706
	1.97881	-0.06785			1.45134	0.81396
	2.00511	-0.14108			1.45957	0.82351
	2.03162	-0.0205			1.46854	0.82354
	2.05737	0.232			1.47759	0.94455
	2.08137	0.42647			1.48673	0.66162
	2.08933	0.22948			1.49605	0.52558
	2.12106	0.12368			1.5055	0.79871
	2.13732	-0.13427			1.51467	0.43449
	2.14576	0.04879			1.52315	0.54603
	2.16375	-0.26753			1.53101	0.60899
	2.17293	-0.03023			1.5384	0.36895
	2.18175	-0.26705			1.54579	0.54576
	2.19051	-0.08764			1.55364	0.43416
	2.21601	0.15585			1.56169	0.35255
	2.2319	-0.10251			1.5699	0.6601
	2.25624	-0.08158			1.57847	0.6612
	2.26421	0.20274			1.58683	0.54124
	2.27192	-0.06118			1.59511	0.7004
	2.28729	0.15403			1.60342	0.7461
	2.2953	-0.06612			1.61164	0.74095
	2.31215	0.31535			1.61956	0.84831
	2.32123	0.08806			1.62711	0.81252
	2.33051	0.3913			1.63478	0.91311
	2.35782	0.71224			1.643	1.0336
	2.36593	0.44795			1.65171	0.88769
	2.37387	0.24613			1.66078	0.78908
	2.38176	0.58718			1.6699	0.85051
	2.38986	0.39884			1.67923	0.72527
	2.41417	0.00293			1.68843	0.66893
	2.43873	-0.27614			1.69721	0.67546
	2.45382	0.03306			1.70561	0.60939
	2.4615	-0.27167			1.71351	0.71321
	2.46965	0.03367			1.721	0.6454
	2.49706	0.26543			1.7283	0.48962
	2.52443	0.41512			1.73573	0.60735
	2.55537	0.33474			1.7603	0.87761
	2.57988	0.2216			1.7942	0.85237
	2.5884	0.52277			1.81103	1.10449
	2.605	0.29624			1.82735	0.92121
	2.63637	0.4178			1.84458	0.62315
	2.64512	0.21994			1.87214	0.3073
	2.67269	0.2031			1.89703	0.15583
	2.69853	0.10442			1.91235	0.39906
	2.72897	0.18174			1.92741	0.54218
	2.75417	0.05869			1.93542	0.68892
	2.77081	0.26155			1.94368	0.86384
	2.79539	0.45027			1.96878	1.05057
	2.80369	0.23837			2.00375	0.89259
	2.83051	0.23549			2.02945	0.68238
	2.85739	0.0187			2.04704	0.84859
	2.86536	-0.18244			2.08023	0.91949
	2.88121	-0.40103			2.0883	1.20243
	2.89613	-0.18262			2.11968	1.30945
	2.92078	-0.08567			2.12769	1.13873
	2.92903	0.28043			2.16063	1.02424
	2.9547	0.6905			2.1693	0.79862
	2.98062	0.67069			2.19704	0.73271
	2.9893	0.42758			2.23079	0.88186
	3.0073	0.6006			2.24703	1.02059
	3.01588	0.07034			2.25514	1.17022
	3.03193	0.34357			2.26336	0.92556
	3.04017	-0.04863			2.27972	1.11364
	3.04833	0.1393			2.31106	0.99656
	3.0714	0.4146			2.34334	1.18242
	3.07957	0.23887			2.35259	0.977
	3.09581	0.77775			2.38054	0.9796
	3.10425	0.46845			2.38958	1.1507
	3.13058	0.12912			2.40578	0.93909
	3.13959	0.31288			2.41362	1.25296
	3.15699	-0.11767			2.42925	1.05523
	3.16546	0.14517			2.43738	1.27264
	3.18244	-0.47483			2.44553	1.02472
	3.19052	-0.11591			2.47066	0.71922
	3.19854	-0.43969			2.47907	0.90883
	3.21485	0.05713			2.49455	0.70312
	3.22298	-0.1502			2.50183	0.89184
	3.23095	0.2137			2.51787	0.73977
	3.23862	0.58734			2.52678	0.98683
	3.24606	0.24653			2.5357	0.82411
	3.25359	0.50036			2.55435	1.00496
	3.27002	0.27654			2.56374	0.86441
	3.27877	0.66414			2.58901	0.69657
	3.29726	0.27902			2.59636	0.95279
	3.31577	-0.0182			2.60392	0.80763
	3.34046	-0.20074			2.61171	0.60633
	3.3645	-0.3798			2.61981	1.05786
	3.38928	-0.20221			2.62794	0.91391
	3.39744	0.07494			2.6616	1.08558
	3.42815	0.19824			2.66992	1.3967
	3.4543	-0.01587			2.6779	1.21396
	3.4729	-0.21891			2.68562	1.54365
	3.49095	-0.49331			2.69341	1.78862
	3.49887	-0.27398			2.70176	1.44628
	3.52182	0.01942			2.71064	1.68656
	3.54674	0.29733			2.72868	1.44538
	3.57191	0.34405			2.73803	1.58568
	3.57967	0.12267			2.74716	1.32596
	3.59501	-0.1863			2.75595	1.1543
	3.62122	-0.26151			2.77191	0.9405
	3.64889	-0.57582			2.80199	0.91589
	3.66575	-0.38818			2.82723	1.19064
	3.68038	0.02983			2.86089	1.18485
	3.71206	0.12042			2.89463	1.19653
	3.7293	0.37453			2.91292	0.99009
	3.75406	0.11785			2.94714	0.87722
	3.76232	-0.10636			2.97015	1.0808
	3.78837	-0.12945			2.98554	1.22235
	3.79765	0.04833			3.01059	1.36557
	3.81571	-0.12078			3.04418	1.18061
	3.83979	0.33558			3.07042	0.82515
	3.87046	0.53388			3.09723	0.69936
	3.88722	0.72651			3.1059	0.92153
	3.90397	0.54212			3.12234	0.7544
	3.92123	0.25262			3.13027	1.02793
	3.94754	0.12786			3.13833	0.87462
	3.9738	-0.07473			3.15417	1.25467
	3.9823	0.21243			3.16181	1.06081
	3.99046	0.01513			3.16962	1.2665
	3.99861	0.26096			3.18582	1.04116
	4.03044	0.38255			3.19408	1.25157
	4.04627	0.58534			3.2106	0.83945
	4.06233	0.31544			3.21921	1.12282
	4.07904	0.02756			3.22805	0.9407
	4.10669	-0.15557			3.24648	1.26229
	4.12391	0.05887			3.2554	0.98754
	4.13244	-0.13567			3.27253	1.23297
	4.15717	-0.10971			3.28092	0.96491
	4.16503	0.14175			3.28937	1.32169
	4.18961	0.29278			3.29754	1.48392
	4.20545	0.06932			3.30547	1.26857
	4.23696	0.15099			3.31345	1.52478
	4.24571	-0.03608			3.32164	1.32852
	4.27363	-0.20348			3.32975	1.11952
	4.28272	0.07794			3.33791	1.3429
	4.30693	0.35903			3.34595	1.06443
	4.31485	0.18815			3.36136	1.34943
	4.33119	0.37582			3.36903	0.98514
	4.33936	0.18022			3.38478	1.2189
	4.35581	0.37029			3.39337	1.02957
	4.36392	0.16045			3.42069	1.15336
	4.37189	0.41381			3.42995	1.40904
	4.387	0.17605			3.46402	1.4177
	4.39484	0.36382			3.49589	1.28447
	4.42121	0.30695			3.51248	1.01889
	4.44914	0.41589			3.54467	0.91197
	4.47321	0.16284			3.56796	1.05784
	4.49654	-0.20711			3.59459	1.07407
	4.52186	-0.32427			3.60383	1.23782
	4.53022	-0.13609			3.61324	1.04981
	4.55397	0.06695			3.64664	1.13062
	4.56989	0.26711			3.66206	0.92959
	4.57854	0.50724			3.66996	1.10066
	4.58765	0.24317			3.68636	0.96003
	4.60618	0.44144			3.70305	1.14514
	4.61527	0.19291			3.73537	1.3515
	4.62395	0.4266			3.75978	1.49138
	4.63968	0.23436			3.78741	1.23677
	4.65441	0.000805739			3.81409	1.13885
	4.67069	0.35503			3.84429	1.22244
	4.67916	0.12288			3.86899	1.58483
	4.69601	0.52464			3.87752	1.44985
	4.70421	0.03142			3.91087	1.69645
	4.72081	0.36448			3.92716	1.54128
	4.72912	-0.00846			3.93537	1.69199
	4.73768	0.4592			3.9437	1.42268
	4.75559	0.15007			3.95246	1.23661
	4.76465	0.5889			3.9618	1.41848
	4.77365	0.25149			3.97122	1.19485
	4.79058	0.48636			3.99734	1.04432
	4.7984	0.17401			4.00521	1.27085
	4.81372	0.52112			4.01307	1.44372
	4.82132	0.09123			4.02832	1.61904
	4.82911	0.34173			4.05223	1.88556
	4.85424	0.58236			4.08549	1.53167
	4.87057	0.39844			4.11154	1.34105
	4.87893	0.75685			4.12028	1.51694
	4.88761	0.56733			4.12873	1.32889
	4.90502	0.87761			4.13748	1.13437
	4.91365	0.24375			4.14649	1.46124
	4.93159	0.45042			4.15547	1.29829
	4.94049	0.1362			4.17251	1.60361
	4.94916	0.41881			4.18051	1.34473
	4.96548	-0.08539			4.19658	1.75685
	4.99676	0.28558			4.20462	1.57773
	5.02113	0.49316			4.21254	1.77194
	5.02918	0.26294			4.22023	1.91164
	5.05512	0.06598			4.22804	1.54197
	5.08208	-0.21346			4.23609	1.73955
	5.10739	-0.56488			4.25235	1.59104
	5.13163	-0.75361			4.26045	1.77287
	5.13956	-0.38243			4.27763	1.45023
	5.1479	-0.62928			4.30503	1.37256
	5.15615	-0.39937			4.31384	1.56219
	5.16409	0.05395			4.32238	1.40339
	5.17195	-0.31526			4.33075	1.54926
	5.17961	0.08428			4.36367	1.5051
	5.18724	0.39502			4.39604	1.403
	5.19529	0.22536			4.40404	1.56883
	5.20367	0.67852			4.4118	1.29303
	5.22143	0.21748			4.44338	1.48721
	5.23073	0.55437			4.47006	1.49557
	5.24015	0.36983			4.49764	1.50778
	5.24928	-0.04649			4.53012	1.3732
	5.25769	0.30617			4.56254	1.3771
	5.26585	0.02672			4.58727	1.62068
	5.27385	-0.28457			4.61797	1.65962
	5.28177	0.02957			4.63503	1.94172
	5.2896	-0.3072			4.64408	1.72994
	5.30582	-0.01901			4.66248	1.57943
	5.31402	-0.29038			4.67198	1.34675
	5.32226	0.09297			4.70492	1.22135
	5.3305	0.34332			4.73634	1.17129
	5.33827	0.13742			4.7449	1.36169
	5.34578	0.43058			4.7701	1.71027
	5.36164	-0.00359			4.80172	1.67761
	5.37016	0.30792			4.8183	1.98224
	5.37892	0.09811			4.82735	1.78842
	5.39711	0.3358			4.85529	1.55213
	5.40639	-0.10089			4.88818	1.72196
	5.43165	-0.42118			4.9107	1.86852
	5.43937	-0.04591			4.9188	1.69913
	5.46366	0.29091			4.9526	1.85308
	5.47177	0.11021			4.96913	1.50681
	5.49686	0.08223			4.99399	1.24334
	5.50477	0.46764			5.02063	1.16116
	5.51244	0.65268			5.02975	1.31706
	5.52005	0.36396			5.03871	1.06309
	5.53665	0.14003			5.05533	1.32137
	5.56428	-0.13622			5.06325	1.18151
	5.57337	0.04259			5.07865	1.49734
	5.59038	-0.37173			5.09394	1.64132
	5.62066	0.15214			5.11061	1.41019
	5.62874	-0.12991			5.11925	1.54529
	5.63706	0.04086			5.13553	1.24458
	5.64559	0.633			5.16978	1.35561
	5.65427	0.23835			5.17866	1.17546
	5.66263	0.4132			5.20515	1.07172
	5.68722	0.48365			5.21404	1.30171
	5.69549	0.2651			5.23865	1.49275
	5.72213	0.11822			5.26283	1.62761
	5.74045	-0.06235			5.27061	1.46059
	5.74909	-0.34748			5.28621	1.83563
	5.75722	-0.11791			5.29413	1.55094
	5.78049	0.17225			5.30234	1.70524
	5.78803	-0.01041			5.31874	1.5642
	5.80435	0.27892			5.32722	1.75395
	5.82962	0.57578			5.33603	1.61339
	5.85445	0.30682			5.35422	1.96623
	5.88078	0.09991			5.37223	1.79966
	5.90735	0.01048			5.38086	1.95022
	5.93179	-0.09106			5.38927	1.79068
	5.93968	0.26724			5.39776	2.01425
	5.9636	0.57867			5.41413	1.85259
	5.98788	0.48841			5.42204	2.06804
	5.99592	0.27385			5.43807	1.71256
	6.02169	0.09673			5.47021	1.71682
	6.04863	-0.08847			5.47776	1.56331
	6.05729	0.11758			5.50173	1.7271
	6.08264	0.32184			5.51968	1.8716
	6.10682	0.58293			5.54753	1.88154
	6.13804	0.17664			5.5802	1.825
	6.14577	0.5216			5.58808	1.65363
	6.16169	0.14334			5.62066	1.62628
	6.17018	0.37136			5.62908	1.46746
	6.1792	0.08041			5.66088	1.60408
	6.19781	0.38279			5.69338	1.62183
	6.2071	0.05935			5.72165	1.46125
	6.21599	0.29558			5.74839	1.37392
	6.22428	0.7394			5.77842	1.54738
	6.23234	0.36059			5.80321	1.69587
	6.24038	0.6921			5.82019	1.89464
	6.25624	0.51166			5.8516	1.82426
	6.26444	0.83167			5.85942	2.03726
	6.28116	0.6505			5.87663	1.63918
	6.28951	0.95752			5.88563	1.90703
	6.2976	0.61451			5.89503	1.62476
	6.32006	0.34419			5.90438	1.30971
	6.34566	0.25403			5.93839	1.64065
	6.35485	0.44343			5.94575	1.35712
	6.37369	0.24303			5.95311	1.55069
	6.38266	0.49362			5.9607	1.83374
	6.40635	0.67421			5.96872	1.56338
	6.41408	0.47771			5.97723	1.95944
	6.43839	0.41623			6.00276	2.09966
	6.46362	0.33949			6.01093	1.80921
	6.4949	0.39742			6.04397	1.74329
	6.5214	0.63599			6.06115	1.59608
	6.54871	0.75847			6.08846	1.53668
	6.56517	0.546			6.11355	1.68735
	6.57269	0.81287			6.13685	1.85922
	6.58798	0.46323			6.16908	1.85246
	6.6128	0.21487			6.19384	1.69648
	6.62131	0.5233			6.22863	1.63749
	6.62955	0.26312			6.26393	1.76383
	6.63773	0.06041			6.29745	1.9323
	6.64582	0.34983			6.32887	1.7733
	6.6704	0.52915			6.35238	1.63543
	6.69774	0.74477			6.36056	1.82987
	6.70676	0.43835			6.37708	1.65507
	6.71525	0.6399			6.3949	1.50215
	6.72354	0.87473			6.41319	1.68042
	6.75457	0.45361			6.44742	1.63339
	6.76247	0.63808			6.48001	1.71177
	6.77084	0.44663			6.49621	1.50188
	6.78755	0.72241			6.52835	1.63305
	6.79566	0.48564			6.56002	1.78012
	6.82125	0.39405			6.5873	1.7922
	6.82997	0.62323			6.59659	1.60865
	6.85614	0.89707			6.62267	1.3621
	6.88248	0.88286			6.63057	1.58428
	6.91442	0.60003			6.64619	1.39374
	6.94631	0.61666			6.65434	1.58267
	6.97122	0.59027			6.68715	1.72194
	6.99773	0.82224			6.70376	2.16454
	7.02385	0.8737			6.73454	2.14697
	7.04081	0.59966			6.74321	2.37905
	7.05688	0.78782			6.75218	2.13627
	7.06507	0.48562			6.7706	1.99923
	7.08962	0.27255			6.77994	1.66108
	7.09733	0.59217			6.80613	1.49912
	7.11233	0.21717			6.81366	1.70604
	7.12002	0.5712			6.82858	1.48282
	7.14569	0.64106			6.83653	1.78476
	7.15487	0.47145			6.84468	1.93902
	7.18268	0.17656			6.86998	2.12267
	7.2071	0.09314			6.88687	2.35084
	7.23095	-0.10089			6.89475	2.20151
	7.25584	-0.06731			6.91016	2.42972
	7.26406	0.22266			6.91811	2.23658
	7.29459	0.59732			6.95391	2.10873
	7.32127	0.62523			6.97248	1.8956
	7.34899	0.27217			6.98112	2.18377
	7.36545	0.52691			7.01131	2.13341
	7.37308	0.04526			7.02703	2.39475
	7.3886	0.37758			7.04401	2.55152
	7.39674	-0.1141			7.06095	2.16995
	7.40502	0.15295			7.09439	2.12182
	7.42982	0.53125			7.10249	1.92872
	7.44543	0.34004			7.12876	1.78944
	7.45326	0.57965			7.13811	1.97509
	7.46137	0.3566			7.16399	2.13375
	7.48835	0.16765			7.17977	2.35773
	7.50689	-0.04071			7.20251	2.59568
	7.51566	-0.27304			7.21856	2.40889
	7.54621	-0.15154			7.22725	2.64589
	7.55403	-0.34054			7.23572	2.38457
	7.56213	-0.10794			7.26058	1.95757
	7.57057	0.09847			7.26934	2.14202
	7.58783	0.32775			7.2873	1.94297
	7.59616	0.54908			7.29581	2.17977
	7.62065	0.58718			7.33069	2.08711
	7.64646	0.50272			7.3391	2.26037
	7.6739	0.37756			7.37151	2.27063
	7.68241	0.18964			7.37934	2.13328
	7.71358	0.45548			7.41077	2.20512
	7.74574	0.53089			7.42699	2.02648
	7.77086	0.29354			7.43554	2.19088
	7.77934	0.47638			7.45333	1.98236
	7.78811	0.27935			7.46256	2.15925
	7.81419	0.13776			7.48058	2.02318
	7.84063	-0.11837			7.48931	2.28957
	7.84892	0.12177			7.4977	2.11517
	7.87315	0.41867			7.53038	2.14087
	7.89655	0.6219			7.54643	1.94846
	7.90445	0.85484			7.57863	2.22403
	7.92897	0.86965			7.60155	2.3771
	7.95536	0.54587			7.61842	2.54648
	7.97353	0.33401			7.6366	2.31316
	7.99917	-0.00351			7.64579	2.47413
	8.00752	0.17583			7.66436	2.08381
	8.02367	-0.05464			7.69617	2.15729
	8.03167	0.13042			7.70435	1.95705
	8.03963	-0.04792			7.72085	2.12966
	8.05578	0.40857			7.7291	1.97889
	8.06379	0.07301			7.74579	2.17317
	8.07152	0.34659			7.76229	2.37203
	8.08696	-0.10036			7.79243	2.36435
	8.09508	0.20965			7.81989	2.23571
	8.10366	-0.03552			7.83878	1.94692
	8.11268	-0.24833			7.87167	2.00504
	8.12192	0.01813			7.88673	2.14293
	8.13117	-0.28828			7.8949	2.3755
	8.15763	-0.50173			7.91971	2.52909
	8.16565	-0.1827			7.95284	2.26676
	8.17346	0.02194			7.96053	2.42096
	8.18137	-0.2454			7.97638	2.08231
	8.18942	0.27035			8.00336	1.9591
	8.21395	0.47045			8.03066	1.94362
	8.23822	0.64603			8.03912	2.19382
	8.26151	0.47117			8.04709	2.02907
	8.27009	0.17314			8.06191	2.36381
	8.29773	-0.04981			8.08563	2.5837
	8.32423	-0.11157			8.11924	2.29476
	8.35504	0.10134			8.14436	1.98925
	8.37998	0.21383			8.17816	1.95274
	8.40478	0.09996			8.20562	2.02344
	8.43666	-0.03064			8.22217	2.17409
	8.46428	-0.0262			8.24538	2.31787
	8.49003	0.14603			8.26045	2.16907
	8.50541	0.31787			8.26852	2.31953
	8.51292	0.48798			8.30217	2.06696
	8.53761	0.51595			8.31885	2.20678
	8.56296	0.52466			8.32776	2.05897
	8.57121	0.30115			8.34553	2.29427
	8.59558	-0.02915			8.35414	2.05497
	8.6041	0.14037			8.3717	2.23129
	8.61302	-0.06273			8.38066	2.05801
	8.63141	0.30899			8.38924	2.26137
	8.64034	0.05928			8.42143	2.31798
	8.66481	0.10502			8.4527	2.2915
	8.6956	0.24848			8.4607	2.45516
	8.71255	0.01157			8.49379	2.38158
	8.73741	0.10262			8.52114	2.2631
	8.76347	0.1627			8.55583	2.24244
	8.78966	0.28067			8.58846	2.06487
	8.81567	0.32292			8.60495	2.21303
	8.83993	0.334			8.61327	2.03531
	8.87106	0.21534			8.62949	2.207
	8.8874	0.40049			8.65999	2.22132
	8.8957	0.22796			8.66838	2.45385
	8.90416	0.40802			8.6863	2.22457
	8.93113	0.53601			8.71413	2.18723
	8.95686	0.69452			8.73139	1.93462
	8.98209	0.72543			8.76275	2.06308
	8.99028	0.46228			8.78701	2.23856
	8.99843	0.2565			8.79555	2.08664
	9.02281	0.20796			8.80412	2.33742
	9.0305	0.42222			8.82782	2.48816
	9.03823	0.18309			8.86032	2.34367
	9.0537	0.43023			8.87842	2.19544
	9.06187	0.08108			8.88772	2.05421
	9.07051	0.32145			8.91461	2.07533
	9.09816	0.69495			8.93724	2.2103
	9.11614	0.18894			8.94506	2.41605
	9.12411	0.5103			8.96154	2.62844
	9.14014	0.14347			8.97822	2.4475
	9.1481	0.45039			9.01094	2.45139
	9.15608	0.23318			9.01866	2.21567
	9.18093	0.08542			9.03478	2.0025
	9.19728	0.33669			9.0528	2.17172
	9.20495	0.11186			9.06218	2.03141
	9.21974	0.47301			9.08065	2.32838
	9.23669	0.71154			9.10521	2.57581
	9.25502	0.5266			9.11976	2.78547
	9.28296	0.55897			9.15211	2.74046
	9.30596	0.35774			9.16063	2.55483
	9.3216	0.10771			9.17752	2.41327
	9.33	0.33839			9.2111	2.15894
	9.34699	0.51114			9.24595	2.3192
	9.37151	0.6011			9.25516	2.51824
	9.38661	0.79918			9.26399	2.2809
	9.4121	0.67189			9.28036	2.42655
	9.431	0.50016			9.28836	2.27929
	9.45746	0.16962			9.31903	2.38832
	9.48731	0.34583			9.3272	2.13581
	9.5038	0.07537			9.36047	2.21647
	9.51235	0.43825			9.38653	2.54413
	9.53758	0.72761			9.39535	2.33921
	9.56285	0.69569			9.41258	2.6644
	9.5713	0.41954			9.42151	2.46601
	9.59813	0.41342			9.43922	2.74835
	9.61553	0.19931			9.44759	2.43921
	9.64679	0.26985			9.45552	2.5823
	9.66223	0.47723			9.47171	2.25795
	9.67046	0.81386			9.47976	2.39501
	9.69551	0.9926			9.49524	2.06316
	9.70372	0.74128			9.50305	2.20085
	9.72148	0.97654			9.51129	2.06107
	9.73047	0.79864			9.52748	2.35839
	9.75657	0.29932			9.53556	2.12958
	9.78214	-0.07281			9.54385	2.267
	9.79029	0.14979			9.55239	2.44921
	9.80659	-0.02021			9.57956	2.40395
	9.81462	0.36485			9.59727	2.54862
	9.83807	0.73295			9.60586	2.25633
	9.86226	1.20677			9.63074	2.03161
	9.87071	0.84027			9.65488	1.83038
	9.89824	0.5364			9.66308	2.14778
	9.90688	0.76697			9.67941	1.89998
	9.92369	0.17022			9.68705	2.23207
	9.93209	0.59391			9.71006	2.49177
	9.94057	0.29906			9.74491	2.32965
	9.95684	0.59616			9.75406	2.55737
	9.96478	0.18807			9.76332	2.40815
	9.97299	0.39572			9.77252	2.18165
	9.98125	0.79148			9.80511	2.38163
	9.98926	0.54429			9.81302	2.23577
	9.99692	0.98577			9.82107	2.38017
	10.0045	1.21581			9.82913	2.51627
	10.0122	0.76502			9.83748	2.32881
	10.0201	1.04715			9.84583	2.51057
	10.0372	0.49892			9.87039	2.77077
	10.0463	0.81103			9.88524	2.61038
	10.0556	0.5503			9.90985	2.44187
	10.0651	0.34596			9.93736	2.1877
	10.0744	0.60422			9.96456	2.01872
	10.083	0.01211			9.98	2.23216
	10.0988	0.3319			9.99547	2.49224
	10.1068	0.14862			10.0034	2.64652
	10.1148	0.42842			10.0366	2.65564
	10.1392	0.653			10.0689	2.49933
	10.1638	0.85875			10.0935	2.3312
	10.1713	0.54871			10.1116	2.51506
	10.1946	0.17034			10.13	2.65629
	10.2034	0.37683			10.1553	2.929
	10.2219	-0.0632			10.1776	3.09906
	10.2314	0.24754			10.1857	2.88703
	10.2493	0.0202			10.2023	3.03307
	10.2573	0.52164			10.2277	2.79098
	10.2649	0.19747			10.2523	2.59674
	10.2806	0.5889			10.286	2.66353
	10.2886	0.31215			10.3046	2.86339
	10.2968	0.70582			10.3223	2.67774
	10.3137	0.53623			10.3304	2.99533
	10.322	0.98723			10.354	3.22196
	10.3379	0.48387			10.3616	2.9447
	10.3454	0.82784			10.3773	3.1808
	10.3531	0.6284			10.3856	2.66017
	10.3704	1.0436			10.3941	2.94547
	10.3795	0.51989			10.4107	2.67749
	10.398	0.88075			10.419	2.93685
	10.4069	0.46568			10.4274	2.72685
	10.4155	0.8008			10.4361	2.5185
	10.4235	0.99356			10.445	2.88641
	10.4309	0.7728			10.4539	2.46813
	10.4382	1.23003			10.4712	2.88017
	10.446	1.00591			10.4802	2.46972
	10.454	0.75203			10.4977	2.67663
	10.4624	1.14658			10.5061	2.41151
	10.4793	0.84929			10.514	2.63799
	10.5043	0.76153			10.5298	2.37301
	10.5206	0.42807			10.5377	2.82379
	10.5289	0.62154			10.5456	2.57614
	10.5563	0.60983			10.5533	2.71172
	10.5824	0.81496			10.561	2.94937
	10.598	0.99249			10.5691	2.68437
	10.629	0.95324			10.5775	3.02409
	10.6545	0.82929			10.6025	3.27732
	10.6794	0.67937			10.6197	2.94666
	10.6967	0.92669			10.6289	3.23072
	10.7232	0.93461			10.6382	2.90892
	10.7492	1.1771			10.6559	3.05064
	10.7809	1.10333			10.6642	2.74002
	10.7886	1.30738			10.6972	2.6288
	10.8131	1.43229			10.7051	2.89444
	10.8211	1.1895			10.7376	2.92931
	10.8467	0.82101			10.7531	3.1577
	10.865	1.02265			10.7853	3.06375
	10.8824	0.79375			10.8126	2.86345
	10.891	1.1509			10.8393	2.80332
	10.8995	0.92741			10.8552	2.66255
	10.9155	1.22934			10.8876	2.72068
	10.9236	0.93225			10.9205	2.86486
	10.9397	1.33643			10.9436	3.01663
	10.9477	0.88467			10.9514	2.78388
	10.9556	1.06416			10.9685	3.00369
	10.9711	0.60253			10.9775	2.8278
	10.979	0.94434			10.9957	2.67981
	10.9952	0.70443			11.0051	2.46369
	11.0038	1.17462			11.0142	2.82387
	11.0221	0.87008			11.0309	2.6535
	11.0314	1.25643			11.0384	2.94755
	11.0405	0.96539			11.0615	3.15982
	11.0573	1.23618			11.0697	2.97251
	11.0653	0.83342			11.078	3.12815
	11.0814	1.11214			11.095	2.91094
	11.0895	0.62633			11.1035	3.1952
	11.0975	0.80306			11.1192	3.00588
	11.114	0.48097			11.127	3.20065
	11.1222	0.80132			11.1349	3.04471
	11.1453	1.20917			11.1517	3.27872
	11.1616	1.0072			11.1609	3.1406
	11.1705	1.24924			11.1887	3.03824
	11.1796	1.06332			11.1974	3.21291
	11.2074	1.01081			11.2287	3.07657
	11.216	0.77544			11.261	3.2046
	11.247	0.75733			11.2779	3.02572
	11.2717	0.92853			11.3108	3.12576
	11.2802	0.72846			11.3447	2.99744
	11.2968	1.06503			11.3721	3.04849
	11.3045	0.72788			11.4045	2.93954
	11.32	1.11994			11.4352	2.85538
	11.3283	0.71011			11.4687	2.8016
	11.3371	0.8901			11.4856	2.97577
	11.3556	0.5942			11.5121	3.06503
	11.365	0.8943			11.5388	3.17008
	11.3823	0.55931			11.5559	3.03185
	11.3903	0.87252			11.5723	2.84092
	11.3978	0.46016			11.5881	3.06427
	11.4206	0.27807			11.5959	2.90928
	11.4375	0.67706			11.6275	3.10975
	11.4462	0.23447			11.6519	3.33401
	11.4545	0.4344			11.6604	3.04985
	11.4626	0.63237			11.6693	2.90437
	11.4707	0.36655			11.6784	3.14454
	11.4789	0.75768			11.7057	3.05412
	11.5045	0.9244			11.7143	2.75423
	11.5227	0.60365			11.731	2.93237
	11.5319	0.89638			11.7393	2.66844
	11.5407	0.67973			11.7472	2.9808
	11.5491	0.43651			11.7631	2.77801
	11.557	0.71578			11.7711	2.95107
	11.5648	0.46385			11.7957	3.28119
	11.58	0.76166			11.8036	3.0296
	11.5877	0.3977			11.8185	3.24638
	11.5958	0.71882			11.8265	3.02815
	11.604	0.91873			11.8621	3.12274
	11.6124	0.6967			11.8713	2.92076
	11.6208	1.01412			11.8807	2.77472
	11.6372	0.70882			11.8897	3.05586
	11.6458	1.04709			11.898	2.86325
	11.6637	0.63009			11.9138	3.04908
	11.6724	1.06729			11.9377	3.21647
	11.6814	0.79666			11.9459	2.96509
	11.6904	0.56852			11.9541	3.21841
	11.6991	0.90387			11.9708	2.9992
	11.7075	0.47742			11.9791	3.27733
	11.7236	0.88631			11.994	3.14082
	11.7316	0.43692			12.0093	2.99131
	11.7395	0.78725			12.0266	3.37945
	11.7474	0.96862			12.0359	3.0075
	11.7552	0.63656			12.0547	3.1622
	11.7631	0.94776			12.0641	2.89832
	11.7711	1.15143			12.0731	3.13068
	11.7875	1.48668			12.0963	3.50938
	11.8042	1.23342			12.1039	3.28047
	11.8131	1.45897			12.1117	3.1426
	11.8223	1.19982			12.1197	3.3081
	11.84	1.42199			12.1279	3.13192
	11.8486	1.17272			12.1532	2.91145
	11.8741	0.86057			12.1616	3.10163
	11.8823	1.04797			12.1774	2.68898
	11.9063	1.26612			12.1852	3.04897
	11.9223	1.53245			12.2105	3.36426
	11.9456	1.81231			12.2196	3.08404
	11.9709	1.64014			12.238	3.38486
	11.98	1.40775			12.247	2.94517
	11.9986	1.23722			12.2557	3.21733
	12.0077	0.87137			12.2715	3.04943
	12.0162	1.04166			12.2789	3.34969
	12.0242	0.853			12.2862	3.19586
	12.056	0.9941			12.294	2.88226
	12.0643	1.25489			12.302	3.13926
	12.0809	1.48633			12.3105	2.90616
	12.0891	1.69962			12.3192	2.75242
	12.097	1.48009			12.3277	3.03481
	12.1045	1.68564			12.3361	2.72629
	12.1199	1.45555			12.3444	2.9083
	12.1282	1.63334			12.3607	2.64437
	12.137	1.35218			12.3688	3.11308
	12.1463	1.01291			12.3941	3.3406
	12.1556	1.18473			12.4031	3.10238
	12.165	0.88203			12.4217	3.24798
	12.1905	0.70852			12.4306	2.91152
	12.198	0.87849			12.4391	3.0663
	12.2217	1.18056			12.455	2.85776
	12.23	1.37392			12.4628	3.07514
	12.2468	1.61123			12.4779	2.93228
	12.2786	1.4576			12.4857	3.16706
	12.3039	1.20517			12.5109	3.40307
	12.3314	0.83485			12.5191	3.23122
	12.3403	1.26124			12.5357	3.46691
	12.3567	0.99206			12.5706	3.41959
	12.3642	1.4038			12.5882	3.2559
	12.3716	1.11909			12.6222	2.94163
	12.3874	1.48228			12.6544	3.18944
	12.413	1.67602			12.6777	3.35044
	12.4213	1.28403			12.7023	3.55751
	12.4294	1.49585			12.7371	3.46916
	12.4456	1.06764			12.7462	3.31226
	12.4537	1.31568			12.7807	3.21907
	12.471	1.05236			12.8134	3.07906
	12.4986	0.90434			12.8461	3.13236
	12.5073	1.09052			12.8765	3.11242
	12.5234	1.33075			12.9113	3.16532
	12.554	1.33656			12.9393	3.0325
	12.5709	1.5893			12.9639	3.21447
	12.5957	1.37457			12.9958	3.54943
	12.6042	1.06335			13.0042	3.38114
	12.6304	0.98307			13.0124	3.56872
	12.6568	0.93298			13.0292	3.39862
	12.6822	1.03163			13.0373	3.5511
	12.6984	1.20312			13.0449	3.28267
	12.7297	1.18617			13.0763	3.02015
	12.7542	1.20757			13.0853	3.20134
	12.7801	1.13481			13.0945	2.80134
	12.8069	1.27276			13.1132	2.96797
	12.8325	1.2759			13.1312	3.13568
	12.8567	1.48977			13.1541	3.38037
	12.8813	1.6379			13.1699	3.19731
	12.8892	1.44901			13.1782	3.38628
	12.8967	1.73986			13.1866	3.10904
	12.9042	1.52585			13.2033	3.32366
	12.9287	1.2408			13.2119	2.99217
	12.9466	1.41236			13.2281	3.18787
	12.9558	1.06346			13.2356	2.95346
	12.9651	1.27646			13.2434	3.09279
	12.9825	1.08641			13.269	3.30466
	12.9906	1.55439			13.2875	3.12003
	13.0064	1.27324			13.2967	3.31782
	13.0144	1.58745			13.3143	3.12008
	13.0225	1.2421			13.3225	3.33898
	13.039	1.43853			13.3521	3.2652
	13.0473	1.13682			13.3684	3.48077
	13.0633	1.42837			13.3857	3.24442
	13.0709	0.98943			13.3942	3.38724
	13.0785	1.24898			13.4024	3.13866
	13.1038	1.36716			13.4194	3.37904
	13.1316	1.49458			13.4277	3.22959
	13.1408	1.30082			13.4359	3.39409
	13.157	1.55035			13.4528	3.07238
	13.1885	1.35754			13.4805	2.95459
	13.2136	1.04139			13.5053	2.77798
	13.2219	1.27302			13.5133	2.93569
	13.2375	1.08328			13.5284	2.76632
	13.2532	0.8611			13.536	2.95077
	13.2704	1.14571			13.5607	3.12292
	13.298	1.23272			13.5939	3.10701
	13.3069	1.03494			13.6028	3.29486
	13.3309	0.83358			13.6378	3.03292
	13.3383	1.05902			13.6555	3.23444
	13.354	0.80965			13.6884	3.06682
	13.3792	0.68243			13.7048	3.32133
	13.3876	0.90224			13.7204	3.47796
	13.4123	1.13224			13.736	3.3033
	13.4293	0.84561			13.7689	3.30935
	13.4381	1.01771			13.7776	3.11133
	13.4653	1.03271			13.8053	2.97404
	13.4738	0.77948			13.8228	3.1383
	13.5052	0.71911			13.8311	3.00244
	13.5291	0.8883			13.8477	3.24109
	13.5543	1.25066			13.8637	3.41508
	13.5794	1.30709			13.8962	3.45488
	13.6057	1.32204			13.9271	3.33555
	13.6147	1.13042			13.9435	3.198
	13.6411	0.7481			13.9611	3.00766
	13.6726	0.4453			13.989	2.79403
	13.6804	0.65869			14.0064	2.96119
	13.696	0.95936			14.0378	2.99058
	13.7207	1.25402			14.0459	3.2749
	13.7469	1.38722			14.0623	3.06263
	13.7738	1.24088			14.0954	3.25623
	13.7823	0.98741			14.1261	3.11043
	13.8071	0.79004			14.1441	3.29389
	13.8314	0.62047			14.1721	3.34195
	13.8478	0.87126			14.1976	3.19851
	13.8635	1.11517			14.2123	3.37155
	13.8869	1.47849			14.2445	3.15273
	13.9136	1.51706			14.2783	3.19393
	13.941	1.31281			14.3096	3.09443
	13.9571	0.87903			14.3271	3.25487
	13.9812	0.56496			14.3551	3.13021
	13.9893	0.84003			14.3803	2.97924
	14.0139	1.07502			14.3877	3.18259
	14.0301	1.24862			14.3951	3.00774
	14.0376	1.56144			14.4189	2.85883
	14.0452	1.30117			14.4271	3.04417
	14.0531	1.56644			14.4606	3.20407
	14.0614	1.79798			14.4943	3.28836
	14.0703	1.39291			14.5213	3.39924
	14.0985	0.95223			14.539	3.22108
	14.1075	1.2884			14.5474	3.39561
	14.1158	0.86391			14.5555	3.25645
	14.1309	1.09824			14.5712	3.76129
	14.1386	0.52504			14.5786	3.43683
	14.1548	0.93423			14.5938	3.66294
	14.1632	0.6929			14.6105	3.9048
	14.1716	1.18052			14.6438	3.95943
	14.1965	1.59799			14.6522	3.75338
	14.2118	1.41315			14.6609	3.98672
	14.2197	1.81958			14.6785	3.70663
	14.2283	1.52294			14.6958	3.44534
	14.256	0.96457			14.7226	3.31953
	14.2651	1.18435			14.7549	3.43964
	14.2823	0.84235			14.7783	3.7002
	14.2901	1.05741			14.8027	3.90091
	14.2974	0.86725			14.8107	3.74941
	14.3127	1.14995			14.8363	3.466
	14.3292	1.41546			14.8636	3.25116
	14.3377	1.62094			14.8972	3.49356
	14.3462	1.33925			14.9216	3.83484
	14.3708	1.37162			14.9462	4.07459
	14.3956	1.27123			14.9543	3.87062
	14.4137	0.99469			14.9701	4.05688
	14.4406	0.87881			14.9779	3.75475
	14.4487	1.04918			15.0103	3.78838
	14.4795	1.1059			15.0194	3.63723
	14.4872	1.53449			15.038	3.80879
	14.5123	1.92616			15.0563	3.64215
	14.5207	1.66875			15.0645	3.92026
	14.5467	1.65139			15.0965	3.89805
	14.5723	1.36682			15.1125	3.74241
	14.5988	1.12994			15.1207	3.45208
	14.6235	1.02813			15.1533	3.18216
	14.6316	1.32395			15.185	3.32603
	14.6552	1.59147			15.2025	3.55847
	14.679	1.83243			15.2304	3.59917
	14.6873	1.60222			15.2393	3.78384
	14.7136	1.21291			15.2704	3.65057
	14.723	1.40387			15.3033	3.41997
	14.7407	1.01094			15.3363	3.29301
	14.7491	1.43738			15.3515	3.54736
	14.7575	1.19926			15.3773	3.77784
	14.7658	0.92727			15.4051	3.6728
	14.7738	1.4139			15.4382	3.49327
	14.79	1.21983			15.4605	3.24373
	14.7983	1.58418			15.4771	3.3823
	14.8227	1.7099			15.4944	3.58985
	14.8303	1.41201			15.5272	3.71785
	14.8453	1.72658			15.5356	3.91606
	14.8533	1.37844			15.5439	4.07204
	14.88	1.23645			15.5797	3.77125
	14.9078	1.10268			15.6059	3.47815
	14.9398	1.23291			15.6138	3.6601
	14.9641	1.31628			15.6217	3.49917
	14.9808	1.51562			15.6367	3.86085
	15.0117	1.32411			15.6444	3.69187
	15.0372	1.26824			15.6605	3.9827
	15.0654	1.25545			15.6859	4.1272
	15.0744	1.47307			15.694	3.89826
	15.1053	1.59423			15.7198	3.65658
	15.1297	1.50234			15.7459	3.40544
	15.1551	1.30517			15.7726	3.2916
	15.1786	1.05332			15.8048	3.60829
	15.1866	1.25124			15.8209	3.80218
	15.2132	1.49572			15.8446	3.95234
	15.2407	1.73517			15.8773	3.80979
	15.2642	1.9776			15.8859	3.63454
	15.2715	1.78782			15.9039	3.45426
	15.304	1.64416			15.9305	3.32889
	15.3209	1.27354			15.9477	3.46582
	15.346	1.29779			15.9723	3.63138
	15.3716	1.43281			16.0046	3.60761
	15.3807	1.61124			16.0124	3.75557
	15.4073	1.76768			16.0433	3.62934
	15.4154	1.53898			16.0783	3.69774
	15.4233	1.86326			16.106	3.80235
	15.431	1.67289			16.1305	3.96114
	15.454	1.48867			16.1626	3.90361
	15.479	1.33173			16.1876	3.7591
	15.4871	1.51371			16.2114	3.60815
	15.5041	1.2238			16.2187	3.82087
	15.5131	1.39859			16.2521	3.80185
	15.5397	1.63633			16.2803	3.77295
	15.5658	1.55996			16.2894	3.91503
	15.5739	1.23413			16.3062	3.74751
	15.5899	1.44613			16.3137	3.91173
	15.5981	1.20854			16.3449	3.76421
	15.6215	0.96304			16.3701	3.57953
	15.6457	1.0646			16.3786	3.79976
	15.6539	1.35225			16.4099	3.88802
	15.6712	1.1818			16.4445	3.82972
	15.6805	1.43798			16.463	3.52249
	15.7071	1.81381			16.4887	3.2152
	15.7241	1.60583			16.5114	3.06988
	15.7323	1.94926			16.5192	3.30937
	15.7404	1.58657			16.5444	3.64214
	15.7565	1.88103			16.553	3.43305
	15.7648	1.54139			16.5692	4.01088
	15.781	1.75743			16.5774	3.81425
	15.7888	1.48318			16.5937	4.20251
	15.7965	1.82151			16.6019	3.82452
	15.812	1.57803			16.6285	3.49458
	15.8202	2.02218			16.6377	3.83436
	15.8289	1.72033			16.6466	3.68148
	15.8474	1.90416			16.6552	3.22625
	15.8566	1.66536			16.6635	3.52176
	15.8823	1.43708			16.6716	3.29371
	15.8904	1.60816			16.6872	3.5956
	15.9064	1.16197			16.7105	3.8816
	15.9145	1.48337			16.7273	4.186
	15.9307	1.24331			16.7605	3.96527
	15.9556	1.32688			16.7781	4.13837
	15.9632	1.57837			16.7869	3.83913
	15.9867	1.8254			16.7954	4.03926
	16.0137	1.89486			16.8042	3.90001
	16.0231	2.12426			16.8133	3.62778
	16.0412	1.9041			16.8223	3.84577
	16.0565	1.63464			16.8473	4.09833
	16.0802	1.34192			16.8552	3.91013
	16.105	1.25648			16.8712	4.09798
	16.1134	1.557			16.879	3.83666
	16.145	1.69618			16.8868	4.00391
	16.171	1.68241			16.9193	3.92227
	16.1985	1.36767			16.9274	3.7731
	16.2154	1.11584			16.9358	3.92875
	16.2458	1.13186			16.9626	4.02454
	16.2709	1.53728			16.9892	3.91669
	16.2959	1.97116			16.9976	3.76829
	16.3203	2.02275			17.006	3.96429
	16.3473	2.05863			17.0305	4.1784
	16.3565	1.79082			17.0465	3.96591
	16.3654	1.58641			17.0784	4.01397
	16.3972	1.58503			17.086	3.85871
	16.4292	1.80956			17.1183	3.90348
	16.4378	2.08417			17.1365	3.76585
	16.4626	2.06917			17.1645	4.08231
	16.4886	2.14266			17.1812	3.91825
	16.5056	1.78424			17.1892	4.08622
	16.5326	1.6696			17.205	3.91093
	16.5648	1.90096			17.2128	4.30656
	16.5883	2.21451			17.221	4.15776
	16.6127	2.19258			17.2294	3.88651
	16.6209	1.95594			17.2376	4.04414
	16.6473	1.75511			17.2458	3.68726
	16.674	1.58054			17.2621	3.98161
	16.691	1.34663			17.2694	3.65777
	16.6993	1.56407			17.2767	3.98247
	16.7236	1.77865			17.2928	3.70316
	16.7475	2.06459			17.3016	4.04505
	16.7552	1.88052			17.3198	3.8438
	16.7706	2.27619			17.3291	4.18999
	16.7786	1.8731			17.3385	3.89506
	16.8045	1.49735			17.3561	4.20342
	16.8137	1.78562			17.3641	3.84811
	16.8231	1.46997			17.3717	4.0908
	16.8493	1.20076			17.3871	3.70618
	16.8653	1.4235			17.395	4.06218
	16.8811	1.68296			17.4114	3.89758
	16.9059	1.82183			17.4197	4.34445
	16.9371	1.61218			17.4282	4.17898
	16.962	1.28198			17.4448	4.3893
	16.9895	1.12561			17.4525	4.17978
	17.0076	0.9379			17.4601	4.4318
	17.0156	1.26265			17.4849	4.6095
	17.0387	1.71433			17.5036	4.11234
	17.0635	1.84615			17.5309	4.01579
	17.0885	1.9836			17.5469	3.85815
	17.0962	1.61806			17.569	3.70567
	17.1116	1.828			17.5854	4.03076
	17.1197	1.42762			17.6194	4.04275
	17.1284	1.6515			17.6355	4.28937
	17.147	1.4327			17.6695	4.17338
	17.1564	1.67366			17.6967	3.99717
	17.1655	1.49766			17.7143	4.19104
	17.1821	1.72055			17.7225	4.02523
	17.2123	1.65943			17.738	4.25908
	17.2291	1.85403			17.753	4.41418
	17.2377	1.64019			17.777	4.63639
	17.2626	1.34227			17.7942	4.45255
	17.2875	1.31783			17.8191	4.22188
	17.296	1.48824			17.8279	4.43512
	17.305	1.30206			17.8455	4.2364
	17.3235	1.53293			17.8807	4.30975
	17.3488	1.7819			17.9056	4.47027
	17.3795	1.46286			17.9136	4.31518
	17.3875	1.72898			17.9217	4.50352
	17.4044	1.46746			17.9372	4.2931
	17.4126	1.78397			17.945	4.45671
	17.4207	1.48754			17.9772	4.37409
	17.429	1.26614			17.9854	4.18652
	17.4378	1.58399			18.0121	4.10105
	17.4466	1.28849			18.0213	4.40772
	17.464	1.65308			18.0303	4.21708
	17.4727	1.35254			18.0389	4.07397
	17.4905	1.75055			18.0475	4.42715
	17.499	1.43772			18.0725	4.6081
	17.5072	1.6714			18.0805	4.38658
	17.5233	1.46239			18.0966	4.55338
	17.5313	1.7506			18.1047	4.14867
	17.5628	1.54652			18.1209	4.31353
	17.5875	1.58343			18.1288	3.92848
	17.6139	1.61648			18.1598	4.0912
	17.6405	1.58713			18.1681	3.91151
	17.6658	1.75203			18.177	3.76385
	17.6982	1.36439			18.1862	4.16975
	17.7143	1.58157			18.1954	3.94846
	17.722	1.40209			18.2228	3.90136
	17.7536	1.51657			18.247	3.70754
	17.7805	1.55366			18.2548	4.08974
	17.8077	1.57031			18.271	3.84741
	17.84	1.36133			18.2792	4.09579
	17.8726	1.50603			18.2956	3.88559
	17.8886	1.69106			18.304	4.16759
	17.92	2.03382			18.3123	4.00522
	17.9378	1.8313			18.32	4.15543
	17.9657	1.76054			18.3273	4.50305
	17.9824	1.49544			18.3349	4.31702
	18.0052	1.06438			18.3428	4.45193
	18.0131	1.26191			18.3785	4.47788
	18.03	0.94552			18.388	4.2666
	18.0385	1.22495			18.4146	4.11275
	18.0629	1.53117			18.445	4.09985
	18.0865	1.82899			18.4698	4.29146
	18.1138	1.86328			18.4951	4.56586
	18.1231	1.56412			18.5264	4.68325
	18.1407	1.38247			18.5622	4.42385
	18.1488	1.12257			18.5715	4.21812
	18.1793	1.0641			18.5806	4.05597
	18.2044	1.3087			18.5974	4.28137
	18.2294	1.60868			18.6275	4.32462
	18.2538	1.55634			18.6438	4.71563
	18.2716	1.24153			18.6694	4.93748
	18.2899	1.00315			18.6776	4.55769
	18.3149	0.74963			18.7023	4.36818
	18.346	0.82232			18.7188	4.58976
	18.354	1.18622			18.7276	4.19085
	18.3625	0.98772			18.7368	4.36479
	18.3709	1.20559			18.7552	4.05936
	18.3958	1.34137			18.7639	4.33235
	18.4221	1.56908			18.7882	4.6783
	18.4306	1.33818			18.8109	4.91374
	18.4484	1.62203			18.8187	4.70373
	18.4571	1.3969			18.827	4.86101
	18.4818	1.22362			18.8356	5.06529
	18.498	1.52886			18.8441	4.88118
	18.5058	1.26061			18.8687	4.58694
	18.5135	1.58046			18.8865	4.43929
	18.5295	1.24099			18.8953	4.20931
	18.5377	1.67087			18.9039	4.43809
	18.5541	1.49452			18.9124	4.222
	18.5627	1.70777			18.9389	4.25429
	18.5715	1.38267			18.9556	4.42913
	18.5985	1.1486			18.9798	4.72376
	18.6244	0.80254			19.0109	4.4651
	18.6408	1.06553			19.0437	4.36172
	18.6489	0.87336			19.0522	4.20107
	18.657	1.08214			19.061	4.01046
	18.665	1.27362			19.0885	4.18173
	18.6809	1.55374			19.1223	4.34698
	18.6884	1.75995			19.1386	4.64022
	18.7035	1.96541			19.1711	4.51699
	18.72	1.63885			19.2025	4.40306
	18.7472	1.5197			19.2357	4.41506
	18.7745	1.13374			19.2636	4.42479
	18.7825	1.33897			19.2972	4.60537
	18.7903	1.11912			19.3292	4.55116
	18.8062	1.52228			19.3627	4.4753
	18.8308	1.59316			19.3782	4.62061
	18.8554	1.73471			19.3852	4.48284
	18.8632	1.43351			19.3926	4.74675
	18.8706	1.73222			19.4279	4.87413
	18.8865	1.30028			19.4373	4.59624
	18.8954	1.54516			19.456	4.45509
	18.9044	1.28495			19.4732	4.60186
	18.9136	1.08273			19.4878	4.31052
	18.9324	0.88166			19.5033	4.45695
	18.9487	1.13853			19.5202	4.63254
	18.9562	0.87778			19.5452	4.80346
	18.9716	1.18011			19.569	5.02677
	18.9798	0.95207			19.5845	4.73314
	18.988	1.28631			19.5928	4.97566
	19.0131	1.67562			19.6017	4.73558
	19.0293	1.26678			19.6299	4.36096
	19.0371	1.60711			19.6479	4.57987
	19.045	1.26144			19.656	4.30616
	19.0533	1.0696			19.6635	4.61469
	19.0622	1.26115			19.6855	4.92948
	19.0714	0.72693			19.7104	5.24517
	19.0899	1.00234			19.7191	4.95297
	19.0988	0.44073			19.7358	5.17323
	19.1074	0.74962			19.7442	4.88138
	19.1227	0.53338			19.7694	4.51707
	19.1301	1.10615			19.7778	4.71771
	19.154	1.60218			19.7958	4.22625
	19.1623	1.42592			19.8048	4.44644
	19.1793	1.72925			19.8385	4.49253
	19.1875	1.39221			19.8542	4.88229
	19.2041	1.74284			19.8616	4.7127
	19.2124	1.38228			19.8692	4.95554
	19.2384	1.15336			19.902	4.83118
	19.2655	1.13663			19.9102	4.59209
	19.2898	1.04964			19.927	4.4526
	19.2974	1.22729			19.9541	4.21107
	19.3049	1.03123			19.9891	4.553
	19.3206	1.47422			19.9977	4.68896
	19.3289	1.30412			20.03	4.85341
	19.3458	1.49646			20.0382	4.99415
	19.3539	1.28026			20.0695	4.79089
	19.3714	1.46534			20.1022	4.7503
	19.3803	1.19087			20.1293	4.99832
	19.389	1.43218			20.147	4.8278
	19.4062	1.05781			20.1554	5.04164
	19.4323	1.11578			20.1636	4.86129
	19.4405	1.3439			20.1804	5.17833
	19.4643	1.52222			20.1887	4.98322
	19.4958	1.49601			20.213	4.80928
	19.5206	1.45513			20.2213	5.01652
	19.5382	1.2667			20.2377	4.7654
	19.5654	1.32807			20.2454	4.9595
	19.5908	1.48441			20.2679	5.11736
	19.6151	1.59912			20.2945	5.13092
	19.6231	1.41802			20.3038	4.92731
	19.6474	1.27959			20.3224	5.17659
	19.6785	1.44043			20.3478	4.86392
	19.6869	1.24711			20.3794	4.87936
	19.6958	1.02384			20.3958	4.65861
	19.7049	1.22997			20.404	4.82683
	19.7326	1.42005			20.4286	5.11379
	19.7411	1.24572			20.4357	4.9258
	19.7728	1.16311			20.4432	5.06449
	19.7971	1.11652			20.4509	5.27022
	19.822	1.17786			20.4865	5.10988
	19.8531	1.52211			20.5146	5.03322
	19.8806	1.69868			20.5382	4.86611
	19.9074	1.63422			20.5698	4.90331
	19.9381	1.41232			20.6033	5.0572
	19.9549	1.22209			20.6344	4.91551
	19.9718	1.03391			20.6702	4.75898
	19.9961	1.1894			20.6795	4.55604
	20.0287	1.40437			20.6886	4.41319
	20.0565	1.60691			20.6974	4.66979
	20.0653	1.42507			20.7056	4.44973
	20.0892	1.14714			20.7206	4.73766
	20.1123	0.88919			20.7281	4.48332
	20.1207	1.25777			20.7437	4.80789
	20.1377	0.94511			20.7522	4.60195
	20.146	1.15602			20.7607	5.01215
	20.1542	0.92986			20.7778	4.536
	20.1626	1.15613			20.786	4.88174
	20.1709	1.37141			20.8024	4.53159
	20.179	1.14011			20.8106	4.74823
	20.1872	1.49853			20.8188	4.57239
	20.2143	1.59478			20.8361	4.84678
	20.2233	1.40928			20.8453	4.45005
	20.2403	1.64918			20.8638	4.85849
	20.2485	1.29532			20.8728	4.60345
	20.2715	0.99839			20.8813	4.87844
	20.2875	1.18787			20.8892	5.0413
	20.3126	1.11502			20.9193	4.91234
	20.3292	1.36829			20.9272	5.09416
	20.3379	1.14844			20.9355	4.87986
	20.3554	1.3979			20.9609	4.67944
	20.364	1.22666			20.9946	4.70426
	20.3906	1.10531			21.0119	4.56566
	20.399	1.28095			21.0204	4.74427
	20.4072	1.03715			21.0472	4.86676
	20.4152	0.85766			21.0804	4.75262
	20.4234	1.10294			21.1116	4.66911
	20.4315	0.88462			21.1441	4.70097
	20.4468	1.07122			21.1789	4.7989
	20.4546	0.89186			21.2057	5.01246
	20.4708	1.17828			21.2143	4.8608
	20.4961	1.31841			21.2394	4.68504
	20.5234	1.36553			21.2713	4.8
	20.5323	1.17559			21.2793	4.60976
	20.5407	1.47718			21.2874	4.76356
	20.5492	1.30702			21.2952	5.02006
	20.5735	0.97618			21.3266	4.83898
	20.5981	0.93322			21.3352	5.23847
	20.6142	1.42913			21.3441	5.08426
	20.6367	1.70592			21.3532	4.86379
	20.6622	1.88848			21.3621	5.20762
	20.6714	1.60806			21.3712	4.8078
	20.6808	1.78352			21.3974	4.58069
	20.6993	1.44889			21.4054	4.73649
	20.7077	1.66796			21.4216	4.48621
	20.7156	1.3532			21.4296	4.86331
	20.7477	1.41086			21.4456	4.57544
	20.7728	1.63943			21.4539	4.97399
	20.7888	1.46282			21.4623	4.78366
	20.7961	1.79578			21.4706	4.94914
	20.82	2.00977			21.4788	5.33888
	20.838	1.78014			21.4868	5.10638
	20.866	1.70892			21.4941	5.32789
	20.8972	1.70913			21.5096	5.1302
	20.905	1.52592			21.5183	5.36521
	20.9215	1.72041			21.5362	5.00026
	20.9468	1.84029			21.5454	5.14042
	20.9783	1.48659			21.5548	4.8802
	21.0048	1.22498			21.5641	4.69387
	21.0321	0.99112			21.573	4.96254
	21.0557	1.19993			21.5889	4.78375
	21.0631	1.37833			21.5962	4.95565
	21.0876	1.5552			21.6118	5.11097
	21.1129	1.53423			21.6451	5.20322
	21.1375	1.41956			21.6698	5.36835
	21.1627	1.18958			21.6851	5.17422
	21.1814	1.39983			21.7017	4.94259
	21.1904	1.17588			21.7291	4.92631
	21.2072	1.37821			21.7383	4.77364
	21.2379	1.60912			21.7472	4.63858
	21.2457	2.029			21.7715	4.969
	21.2709	2.21328			21.7789	5.17814
	21.2959	1.97603			21.7863	5.36152
	21.3222	1.63041			21.8189	5.46805
	21.3308	1.4573			21.836	5.31722
	21.3572	1.65477			21.8692	5.0604
	21.3817	1.79085			21.9036	5.14825
	21.39	1.98208			21.9129	5.28595
	21.4212	1.99978			21.9393	5.13291
	21.4375	1.62424			21.9551	5.3035
	21.4625	1.50698			21.9856	5.48643
	21.49	1.43089			22.0189	5.40854
	21.5159	1.59932			22.0354	5.13564
	21.5243	1.80801			22.0621	4.96602
	21.5564	1.86507			22.0971	4.9716
	21.5728	2.05537			22.1223	5.28855
	21.5959	1.88387			22.1303	5.07321
	21.6204	1.69944			22.1464	5.31831
	21.6385	1.46059			22.1544	5.13686
	21.6659	1.5224			22.1699	5.30111
	21.6822	1.80308			22.1777	5.03548
	21.7142	1.70918			22.1859	5.194
	21.7225	2.00204			22.2022	5.02115
	21.7309	1.77222			22.2105	5.18039
	21.7391	1.59784			22.228	4.99389
	21.7622	1.35122			22.2552	4.98
	21.77	1.57366			22.2891	5.1739
	21.7958	1.46731			22.2974	5.03736
	21.8237	1.56471			22.3298	4.91997
	21.8407	2.00714			22.338	5.198
	21.8637	2.21721			22.3462	5.06328
	21.8716	1.91729			22.354	5.23762
	21.8883	2.10121			22.3615	5.40757
	21.8969	1.78203			22.3689	5.1177
	21.9052	2.00239			22.3766	5.43671
	21.9214	1.47818			22.3935	5.3006
	21.929	1.68771			22.4025	5.49588
	21.9366	1.46252			22.4209	5.20245
	21.9446	1.28173			22.4303	5.45338
	21.9532	1.55674			22.4395	5.18012
	21.9811	1.63837			22.464	4.84625
	22.0073	1.90473			22.4798	5.11846
	22.0297	2.09553			22.4958	5.28261
	22.0541	2.1285			22.5124	5.0559
	22.0792	1.89085			22.5371	5.28145
	22.0876	2.06543			22.5447	5.46535
	22.1043	1.81082			22.5678	5.25286
	22.1125	2.01685			22.5763	5.08201
	22.1208	1.81012			22.604	5.03256
	22.139	2.00495			22.6314	5.1065
	22.1482	1.76956			22.6394	5.28655
	22.1738	1.71316			22.6618	5.51169
	22.1966	1.50678			22.6866	5.75041
	22.2208	1.36386			22.7034	5.5564
	22.2458	1.42135			22.7118	5.74981
	22.2714	1.37222			22.7432	5.62189
	22.2801	1.57718			22.7602	5.77048
	22.3063	1.69283			22.7692	5.58825
	22.3239	1.47636			22.7967	5.31968
	22.3484	1.49272			22.814	5.47954
	22.38	1.41471			22.8294	5.69594
	22.3881	1.23563			22.8606	5.78003
	22.4044	1.47154			22.8777	5.9478
	22.4298	1.2115			22.8945	5.78462
	22.4387	1.00996			22.9026	5.5044
	22.4656	0.96715			22.9354	5.37061
	22.4912	1.02283			22.9528	5.23419
	22.5232	1.17811			22.9806	5.32897
	22.5469	1.44218			22.9891	5.48499
	22.5785	1.66959			23.0206	5.55907
	22.6052	1.60437			23.0281	5.72054
	22.6328	1.66602			23.0357	5.5274
	22.6569	1.44821			23.0605	5.36899
	22.6812	1.47164			23.0856	5.1711
	22.7061	1.69433			23.0942	5.35431
	22.7143	1.92392			23.1289	5.54186
	22.7368	2.11768			23.1556	5.6595
	22.7536	1.86518			23.1724	5.524
	22.781	1.6577			23.1805	5.32965
	22.7993	1.3635			23.2126	5.31175
	22.8225	1.0593			23.2202	5.15649
	22.8303	1.28673			23.228	5.0138
	22.8466	1.5162			23.2524	5.28379
	22.8549	1.70225			23.2606	5.44971
	22.8799	1.99087			23.2958	5.39013
	22.9118	1.71562			23.3048	5.57814
	22.9205	1.91811			23.3391	5.35065
	22.9295	1.72198			23.3635	5.20412
	22.9386	1.36453			23.3961	5.16744
	22.9478	1.54462			23.4194	5.33608
	22.9568	1.26941			23.4348	5.51809
	22.9815	1.15053			23.4432	5.65779
	22.9965	1.53995			23.452	5.50081
	23.0043	1.34413			23.4794	5.52379
	23.0125	1.58248			23.5061	5.37427
	23.0208	1.9176			23.5297	5.17877
	23.0292	1.69561			23.5456	5.32038
	23.0376	1.90891			23.5787	5.51623
	23.0458	2.10819			23.6101	5.6014
	23.0541	1.79707			23.6441	5.76444
	23.0788	1.6839			23.6532	5.56604
	23.0875	1.8804			23.6626	5.3349
	23.0965	1.67967			23.6811	5.47416
	23.1057	1.47745			23.7049	5.74875
	23.115	1.65029			23.7364	5.82421
	23.1239	1.38972			23.7448	6.05486
	23.1404	1.65672			23.7618	5.70134
	23.1485	1.39565			23.7703	5.86354
	23.1637	1.63615			23.7861	5.63266
	23.1713	1.45168			23.8182	5.67558
	23.1793	1.82452			23.8273	5.38324
	23.1877	2.11816			23.846	5.55755
	23.1961	1.90909			23.8552	5.35011
	23.2045	2.23301			23.864	5.59893
	23.2208	1.82322			23.8876	5.9743
	23.2294	2.21106			23.8951	5.6921
	23.2381	2.00196			23.9105	6.01391
	23.2468	1.71326			23.9188	5.78048
	23.2733	1.45405			23.9357	5.94355
	23.2822	1.63724			23.9443	5.61852
	23.2908	1.42215			23.9688	5.39372
	23.3069	1.78167			23.9772	5.68382
	23.315	1.57899			23.9942	5.54068
	23.3229	1.88184			24.003	5.85538
	23.3308	2.10509			24.0302	5.93672
	23.3627	2.11755			24.039	5.79096
	23.3791	1.8858			24.0474	5.9454
	23.4053	1.49118			24.0633	5.79186
	23.4322	1.28752			24.0709	6.03917
	23.4576	1.26976			24.086	5.7336
	23.4656	1.61341			24.1192	5.76767
	23.4898	1.87749			24.1273	5.58557
	23.5061	1.68923			24.1522	5.43423
	23.514	1.92029			24.1698	5.58442
	23.5452	1.65514			24.1786	5.37012
	23.572	1.46859			24.2055	5.38678
	23.5813	1.66863			24.2143	5.54686
	23.6076	1.52666			24.231	5.30672
	23.6155	1.70992			24.247	5.12366
	23.6476	1.82592			24.2548	5.26209
	23.6557	2.06434			24.2627	5.5466
	23.6641	1.87857			24.294	5.52243
	23.688	2.05265			24.3022	5.70158
	23.72	1.90678			24.3273	6.23238
	23.7384	1.63459			24.3363	5.92448
	23.7572	1.89252			24.3456	5.7723
	23.766	1.71233			24.3548	6.07489
	23.7892	1.92891			24.3638	5.71728
	23.8217	2.02756			24.3811	5.85957
	23.8469	1.98937			24.3894	5.51419
	23.87	1.71126			24.3976	5.82994
	23.8959	1.67855			24.4138	5.50588
	23.9052	2.02792			24.4219	5.88055
	23.9144	1.76762			24.438	5.59667
	23.9235	2.05707			24.4463	5.93285
	23.9322	2.26569			24.4704	6.30989
	23.9402	2.03057			24.4779	6.01946
	23.9479	2.32426			24.4854	6.15625
	23.9709	2.51196			24.4934	6.32477
	23.979	2.28053			24.5197	6.18401
	23.9958	2.45828			24.5475	5.77349
	24.0043	1.96847			24.5723	5.52038
	24.0125	2.14024			24.5961	5.72416
	24.0292	1.69239			24.6042	5.97498
	24.0374	2.04218			24.6124	5.74765
	24.0542	1.66116			24.6206	5.8884
	24.0633	2.1581			24.6289	6.14817
	24.0726	1.90805			24.6457	6.30141
	24.0904	2.28484			24.676	6.13037
	24.0988	1.84			24.7024	5.98699
	24.1147	2.28385			24.7213	5.85027
	24.1223	1.90278			24.7552	5.71089
	24.1375	2.07935			24.7626	6.04635
	24.1456	1.66112			24.7947	5.99536
	24.1539	1.94791			24.8284	5.95424
	24.1708	1.6449			24.8516	5.74679
	24.179	1.85269			24.8863	5.9035
	24.1962	1.67441			24.9138	5.86728
	24.2135	1.89992			24.9382	6.16566
	24.2309	2.13808			24.9688	6.13899
	24.2574	2.34632			24.9944	5.92959
	24.2739	2.5217			25.0109	5.77103
	24.3056	2.30559			25.0439	5.62943
	24.3376	2.31519			25.0609	5.49463
	24.3459	2.05964			25.0792	5.87105
	24.3723	2.14438			25.1136	5.76849
	24.3904	2.34995			25.1367	5.938
	24.3989	2.08452			25.1519	5.76737
	24.4074	2.27158			25.1856	5.65372
	24.4243	2.03798			25.1938	5.51286
	24.4322	2.35392			25.2203	5.49902
	24.4401	2.09997			25.229	5.68976
	24.4482	1.84365			25.2636	5.75793
	24.4646	1.54081			25.2808	5.96104
	24.4803	1.91586			25.289	5.81507
	24.4879	1.45647			25.3213	5.76286
	24.5036	1.97215			25.3526	5.88298
	24.5118	1.66859			25.3605	6.10509
	24.5205	2.0955			25.3947	5.9983
	24.548	2.23686			25.4225	5.8512
	24.5658	1.96943			25.4477	5.66418
	24.574	2.44875			25.4638	5.87116
	24.582	2.134			25.4881	6.03197
	24.5901	1.91581			25.5207	6.33326
	24.6059	1.717			25.5357	6.46895
	24.6226	1.96253			25.5512	6.1857
	24.6471	2.09087			25.5781	5.97051
	24.6546	1.84698			25.6062	5.71148
	24.6619	2.08936			25.6148	5.47236
	24.6864	2.44313			25.6463	5.70417
	24.705	2.14008			25.6707	5.9501
	24.7146	2.35269			25.6792	5.72786
	24.7238	2.14297			25.6958	6.07226
	24.7485	1.95764			25.7264	6.03333
	24.78	1.90736			25.7519	5.87855
	24.8053	2.16643			25.761	6.0944
	24.8288	2.4356			25.7801	5.94076
	24.8537	2.4336			25.7894	6.11346
	24.8812	2.26024			25.8136	6.26046
	24.8902	1.92851			25.8363	6.41458
	24.9145	1.70157			25.8698	6.2125
	24.9455	2.02715			25.8947	5.99156
	24.971	2.24927			25.9266	6.06727
	24.9794	2.05859			25.9543	5.98165
	24.9875	2.33869			25.981	6.12027
	25.0124	2.2806			26.0112	6.1463
	25.0301	2.0463			26.0438	6.17241
	25.0572	1.83413			26.0775	6.14252
	25.0737	1.42038			26.1111	6.29123
	25.1042	1.75285			26.1292	6.04912
	25.129	2.05163			26.1557	5.85799
	25.1537	2.15395			26.1798	5.68019
	25.1625	1.92613			26.1947	5.37682
	25.1715	2.15022			26.2023	5.55026
	25.189	1.92101			26.2269	5.83699
	25.1978	2.11984			26.2602	5.85455
	25.2067	1.67695			26.2691	6.0217
	25.2239	1.89956			26.2961	6.16645
	25.2321	1.62816			26.305	5.97901
	25.2644	1.75843			26.331	5.61623
	25.2879	2.13117			26.3633	5.77155
	25.296	1.8131			26.3792	5.55763
	25.3122	2.10901			26.3867	5.98536
	25.3208	1.89321			26.3945	5.75145
	25.3297	2.14413			26.4107	6.19145
	25.3481	1.96574			26.4187	6.05121
	25.3742	1.8072			26.4355	6.35027
	25.3824	1.99525			26.4442	5.97872
	25.4147	1.89877			26.4533	6.19114
	25.4313	2.21104			26.4718	5.73206
	25.4548	2.4395			26.4805	6.02407
	25.4702	2.19153			26.4976	5.79963
	25.487	1.98515			26.506	5.94016
	25.5151	1.75376			26.5142	5.74451
	25.541	1.62972			26.5301	5.9972
	25.5489	1.96056			26.5383	5.64897
	25.5727	2.28237			26.5465	5.93118
	25.5974	2.46996			26.5547	6.19944
	25.6056	2.22115			26.5628	5.96799
	25.6137	2.50081			26.5707	6.19804
	25.6289	2.08137			26.5936	6.35094
	25.6368	2.2621			26.6016	6.1688
	25.645	2.07431			26.6187	6.39628
	25.6537	1.76636			26.6279	6.14081
	25.6816	1.55034			26.6559	5.75306
	25.6908	1.80256			26.6885	6.04123
	25.715	1.97264			26.7127	6.31539
	25.7223	1.76771			26.7291	6.14763
	25.7301	2.00205			26.7374	6.51073
	25.7382	2.3533			26.7618	6.69088
	25.7465	2.13328			26.7692	6.29816
	25.755	2.37452			26.793	6.14619
	25.7717	2.14888			26.811	6.33701
	25.78	2.55234			26.8203	6.17068
	25.7879	2.36731			26.8297	6.32247
	25.7955	2.00269			26.8481	6.1076
	25.8032	2.24731			26.8564	6.34741
	25.8113	1.95586			26.8868	6.31865
	25.8202	1.76347			26.8949	6.47467
	25.8294	2.18926			26.9031	6.20265
	25.8387	1.85042			26.9114	6.04504
	25.8569	2.09263			26.9284	5.87148
	25.8654	1.53234			26.9603	5.98736
	25.8736	1.93909			26.9765	5.74615
	25.8812	2.22369			26.9853	6.04407
	25.8885	1.87713			27.0129	6.14535
	25.8961	2.22247			27.0219	5.94212
	25.9123	1.98741			27.039	6.17937
	25.9208	2.32802			27.0467	5.8257
	25.9294	2.0882			27.054	6.01521
	25.9543	1.88177			27.0692	5.87452
	25.9707	2.1174			27.0773	6.1186
	25.9789	1.83625			27.094	5.94597
	25.9964	2.00634			27.1111	5.77341
	26.0056	1.803			27.1274	6.07939
	26.0148	2.16737			27.1356	5.89786
	26.0401	2.45663			27.1518	6.0793
	26.0482	2.13325			27.1602	5.80751
	26.0631	2.44226			27.1879	5.84263
	26.0708	2.21495			27.2139	5.69104
	26.0789	2.46682			27.245	5.8182
	26.0956	2.20309			27.2526	5.64718
	26.1206	2.05137			27.2774	5.89788
	26.1293	2.34265			27.2944	6.08372
	26.156	2.31953			27.3281	6.17404
	26.1648	2.09796			27.3627	6.15341
	26.1737	2.31232			27.3717	5.97735
	26.1988	2.54616			27.3893	6.13668
	26.2067	2.34984			27.3974	5.91601
	26.2307	2.02193			27.4296	6.12508
	26.2462	2.20888			27.4374	6.29289
	26.2544	1.95375			27.4451	6.15518
	26.2625	2.13276			27.4529	6.50225
	26.2792	1.82499			27.4771	6.71224
	26.3056	1.80932			27.4942	6.48916
	26.3319	1.97409			27.503	6.70348
	26.3574	2.04157			27.5121	6.49058
	26.3818	2.11332			27.5391	6.08352
	26.3898	1.87079			27.5644	5.91597
	26.398	2.05746			27.5727	6.07449
	26.4135	1.84687			27.5968	6.31111
	26.4211	2.07751			27.621	6.57671
	26.4541	1.98105			27.6289	6.43048
	26.4632	1.77278			27.6367	6.5687
	26.4725	2.25773			27.6519	6.36373
	26.491	1.98722			27.6772	6.0852
	26.4994	2.22753			27.6864	6.27395
	26.5074	2.05334			27.7143	6.22107
	26.5231	2.23264			27.7392	6.37018
	26.5309	2.03943			27.7631	6.61922
	26.5389	2.28545			27.7876	6.34394
	26.5555	1.94603			27.8201	6.07474
	26.5638	2.1765			27.8514	5.88977
	26.5955	2.01213			27.8787	6.0297
	26.6118	2.23687			27.9063	6.33186
	26.6205	1.92968			27.9372	6.44813
	26.6389	2.20639			27.9701	6.47543
	26.6484	1.83817			27.9786	6.3313
	26.6576	2.045			28.0103	6.3164
	26.6738	1.83051			28.035	6.45361
	26.6814	2.05466			28.0623	6.42493
	26.6892	1.81035			28.0807	6.61354
	26.7217	1.89397			28.0892	6.44411
	26.7465	1.996			28.1049	6.65451
	26.7781	2.07909			28.1121	6.33558
	26.8056	1.78127			28.1272	6.53664
	26.8321	1.799			28.1352	6.38355
	26.8546	1.60184			28.1693	6.49304
	26.879	1.65266			28.1857	6.34671
	26.8875	1.9404			28.1942	6.55268
	26.9125	2.22186			28.2276	6.29105
	26.937	2.48159			28.2554	6.24733
	26.9638	2.58965			28.2885	6.25803
	26.9732	2.3215			28.319	6.32844
	26.9991	1.9638			28.3443	6.50715
	27.0293	2.05719			28.3526	6.27734
	27.054	2.24046			28.3605	6.46512
	27.0626	2.0439			28.3777	6.26932
	27.0708	2.25871			28.3864	6.46929
	27.0961	2.39556			28.3953	6.24914
	27.1049	2.18546			28.4215	6.06314
	27.1316	1.9936			28.4555	6.21859
	27.1577	1.63873			28.4796	6.55801
	27.1658	1.83142			28.4876	6.30451
	27.182	1.5811			28.5032	6.53568
	27.1898	1.85772			28.5112	6.37681
	27.2129	2.09185			28.5194	6.62947
	27.2377	2.49385			28.5356	6.35122
	27.2461	2.22468			28.544	6.49425
	27.2727	1.95691			28.5526	6.27366
	27.299	1.65421			28.5617	6.12342
	27.3239	1.41731			28.5708	6.30866
	27.3318	1.6103			28.5798	6.09919
	27.34	1.92082			28.5973	5.95798
	27.3481	1.67648			28.6306	6.04652
	27.3562	2.03429			28.663	6.0632
	27.3801	2.51165			28.6793	6.38917
	27.412	2.34786			28.6871	6.04639
	27.4209	2.08483			28.7099	5.85752
	27.4488	1.85491			28.7449	5.92003
	27.466	1.44597			28.7542	5.759
	27.4822	1.66949			28.7812	5.91635
	27.5142	1.70556			28.7892	6.09824
	27.5225	1.97334			28.8132	6.3269
	27.5388	2.19141			28.8214	6.16674
	27.5465	2.41964			28.8374	6.38159
	27.5614	2.1985			28.8457	6.18783
	27.5873	2.20609			28.8541	6.33805
	27.6059	1.99018			28.8853	6.23281
	27.6326	1.8613			28.9189	6.19174
	27.6555	2.03485			28.947	6.21954
	27.6801	2.20794			28.956	6.36001
	27.7054	2.36276			28.9874	6.26146
	27.7364	2.04403			29.0199	6.23771
	27.7632	1.75775			29.0367	6.05168
	27.7905	1.48208			29.0533	6.22047
	27.8142	1.72426			29.0689	6.41116
	27.8374	2.03138			29.1024	6.42069
	27.8459	2.24771			29.1303	6.34501
	27.8631	2.46573			29.1556	6.10875
	27.8875	2.3074			29.1858	6.14129
	27.8957	1.97234			29.2108	6.32576
	27.9213	1.84408			29.2443	6.4839
	27.9395	1.66261			29.2604	6.70482
	27.9485	1.40989			29.2863	6.92815
	27.9572	1.62836			29.2956	6.7698
	27.9814	2.04815			29.3223	6.56156
	28.0045	2.35371			29.3383	6.71098
	28.0294	2.43879			29.3461	6.55633
	28.0376	2.06356			29.3538	6.70884
	28.0631	1.80976			29.369	6.49484
	28.0717	1.99344			29.377	6.76334
	28.0801	1.78733			29.4025	7.06259
	28.0887	1.47053			29.4188	6.91912
	28.0975	1.91321			29.4539	6.86095
	28.1066	1.69961			29.4623	6.61493
	28.124	2.20087			29.4798	6.44039
	28.1319	1.78012			29.4887	6.28245
	28.14	2.03499			29.5219	6.36046
	28.1481	2.23337			29.5534	6.53884
	28.1562	1.82294			29.5613	6.79257
	28.164	2.28125			29.5939	6.72191
	28.1797	1.96539			29.62	6.52638
	28.188	2.44407			29.6291	6.69434
	28.1961	2.2017			29.6471	6.45467
	28.2042	1.96699			29.681	6.61556
	28.2125	2.44523			29.6972	6.77812
	28.2211	1.92037			29.7295	6.70797
	28.2394	2.29187			29.7452	6.56507
	28.2484	1.8662			29.7763	6.33081
	28.2571	2.19813			29.7942	6.49776
	28.2742	1.88161			29.8126	6.35119
	28.2826	2.22683			29.822	6.54287
	28.2988	2.03608			29.8554	6.47502
	28.3069	2.37372			29.8711	6.72848
	28.331	2.59881			29.8792	6.57116
	28.3389	2.38002			29.9041	6.42377
	28.3703	2.28144			29.9124	6.62454
	28.3878	2.0756			29.9435	6.63177
	28.4154	1.97332			29.9775	6.81258
	28.4242	2.19513			30.0053	6.85245
	28.4405	1.97742			30.0227	6.67439
	28.4485	2.2056			30.0305	6.87072
	28.473	2.32223			30.038	6.71974
	28.4811	2.04722			30.0696	6.65446
	28.4977	2.34988			30.1033	6.7947
	28.5058	2.09219			30.1192	6.99
	28.5134	2.27423			30.135	7.12978
	28.5282	2.07054			30.1703	7.05234
	28.5362	2.30918			30.1797	6.87481
	28.5631	2.4513			30.1976	6.6581
	28.5725	2.16336			30.2137	6.80762
	28.591	2.43645			30.2211	6.5152
	28.5995	2.20529			30.2284	6.7426
	28.6303	2.32829			30.2522	6.93185
	28.6469	2.13817			30.2779	7.11218
	28.6721	2.10738			30.3024	7.30744
	28.6951	2.34049			30.3108	7.11983
	28.7206	2.38809			30.3359	6.97365
	28.7483	2.37363			30.3541	6.78563
	28.7572	2.14475			30.3807	6.68153
	28.7656	2.37839			30.412	6.72578
	28.7807	2.16693			30.4272	6.95629
	28.8126	2.25217			30.4436	7.12347
	28.8211	1.94388			30.4772	7.05713
	28.8378	2.29545			30.4948	6.91516
	28.8458	2.04646			30.5123	6.73644
	28.8539	2.23976			30.5209	6.47802
	28.879	2.44038			30.5558	6.57387
	28.8973	2.21987			30.588	6.56571
	28.9066	2.39976			30.6036	6.95219
	28.9155	2.17791			30.6354	6.78337
	28.9399	2.05542			30.6608	6.61237
	28.9549	2.24121			30.6878	6.52998
	28.9626	1.91894			30.7225	6.66573
	28.9705	2.10418			30.7471	7.05478
	28.9959	2.32552			30.7633	6.91541
	29.0042	2.14931			30.7959	7.02485
	29.0124	1.87837			30.8263	6.8265
	29.0209	2.24016			30.8527	7.0657
	29.0297	1.95181			30.8809	7.05226
	29.0472	2.35773			30.9058	7.27555
	29.056	2.08529			30.9375	7.07375
	29.0825	1.89638			30.9708	6.88705
	29.1068	1.82795			30.994	6.72906
	29.1148	2.03976			31.0093	6.95995
	29.1306	1.67518			31.0361	7.07529
	29.1384	1.99874			31.0547	6.94045
	29.1546	1.82234			31.0639	7.10091
	29.1626	2.10152			31.0957	6.73581
	29.188	2.08135			31.1111	6.89498
	29.2152	2.1641			31.1449	6.57305
	29.2238	1.98373			31.1532	6.78836
	29.2491	1.87496			31.1772	7.07114
	29.2652	1.6785			31.2103	7.0104
	29.2898	1.63109			31.2287	7.21242
	29.2978	1.84336			31.2381	7.0382
	29.3133	2.03705			31.2639	6.79483
	29.3287	2.24823			31.2715	6.93776
	29.337	2.56401			31.2941	7.19615
	29.3545	2.38623			31.3274	7.2533
	29.3824	2.2266			31.3441	7.46697
	29.3996	1.95741			31.3771	7.2556
	29.4231	1.55387			31.4035	7.07145
	29.4391	1.75397			31.4217	6.93026
	29.464	1.81604			31.4305	6.76305
	29.4798	2.06695			31.4627	6.94254
	29.4949	2.26426			31.4777	7.10643
	29.5207	2.35521			31.5023	7.39012
	29.5488	2.39933			31.5189	7.20865
	29.566	2.13879			31.5356	7.02923
	29.581	1.94355			31.5535	7.22013
	29.6132	1.80779			31.5622	6.85849
	29.6217	2.04531			31.5879	6.63154
	29.6465	2.19217			31.6223	6.87892
	29.6783	2.05557			31.6546	6.96033
	29.7056	1.82416			31.6621	7.17104
	29.7237	1.59113			31.694	7.03186
	29.7398	1.7605			31.719	6.73933
	29.7707	1.71835			31.7465	6.59618
	29.7792	2.11633			31.781	6.6506
	29.8045	2.35085			31.8134	6.72323
	29.8128	2.16994			31.8461	6.79969
	29.8374	1.92214			31.8761	6.68857
	29.8638	1.63678			31.8928	6.86008
	29.8906	1.64467			31.9019	6.7227
	29.9143	1.85987			31.9302	6.59888
	29.9295	2.04879			31.9396	6.76785
	29.9375	2.36449			31.9482	6.60579
	29.9628	2.43988			31.9639	6.78778
	29.9708	2.18599			31.9959	6.78545
	29.9965	1.90217			32.0043	6.63528
	30.0223	1.67783			32.0374	6.91656
	30.0312	1.87463			32.0678	7.06239
	30.0402	1.70167			32.0856	7.2662
	30.0574	1.8731			32.1135	7.1469
	30.0734	2.12191			32.1228	6.96196
	30.0895	2.33638			32.1542	6.73899
	30.0972	2.53686			32.178	6.8949
	30.1292	2.57972			32.2116	6.90453
	30.1459	2.36662			32.2278	7.04478
	30.1547	2.13177			32.2603	6.97544
	30.173	1.91904			32.2876	6.84773
	30.1991	1.94046			32.2967	6.68483
	30.2076	1.74466			32.3224	6.54455
	30.2238	1.9871			32.3444	6.68878
	30.2481	2.16132			32.3689	6.83621
	30.2797	1.90087			32.3946	6.9923
	30.3119	1.78592			32.419	7.22358
	30.3394	1.88435			32.4275	7.06859
	30.3486	2.13396			32.4624	6.94949
	30.3574	1.91147			32.4806	6.75572
	30.3655	2.24094			32.5131	6.84172
	30.3895	2.51767			32.5281	6.67834
	30.4141	2.5191			32.5357	6.8666
	30.4224	2.30722			32.5605	7.14943
	30.4467	2.058			32.569	6.99997
	30.4618	2.22701			32.5939	6.76862
	30.4699	1.96206			32.6028	7.03025
	30.4786	2.13969			32.6206	6.8865
	30.4968	1.91819			32.6292	7.11272
	30.5063	2.30132			32.6379	6.87207
	30.5155	2.05313			32.6641	6.63332
	30.5327	2.54083			32.6724	6.86378
	30.5552	2.73397			32.7046	6.94752
	30.5632	2.41861			32.7126	6.69385
	30.5797	2.70957			32.7202	6.87517
	30.5882	2.35001			32.7441	7.03714
	30.5967	2.58632			32.7775	6.91822
	30.613	2.26314			32.8052	7.15008
	30.6364	1.92703			32.8394	7.10448
	30.645	2.17272			32.8716	7.03327
	30.6541	1.96595			32.904	6.94513
	30.682	1.86428			32.935	7.06175
	30.6906	2.05873			32.9704	7.07912
	30.7213	2.05861			32.9979	7.123
	30.7292	1.82805			33.014	7.29698
	30.7373	2.12021			33.03	7.12534
	30.7458	1.94651			33.0462	6.91147
	30.7711	1.67183			33.0542	6.75378
	30.7876	1.8789			33.0707	6.61407
	30.7959	1.55066			33.0873	6.83581
	30.8123	1.93123			33.1177	6.80464
	30.8213	1.75025			33.1261	7.15755
	30.8305	2.00445			33.135	7.3148
	30.8487	1.83033			33.1442	7.13212
	30.8573	2.10298			33.1724	6.95721
	30.8814	2.30192			33.1813	7.15617
	30.8887	1.96564			33.1972	6.9793
	30.9205	2.09697			33.2281	7.1911
	30.9373	1.7146			33.2367	6.91583
	30.9634	1.51467			33.245	7.06845
	30.9723	1.91291			33.2619	6.92483
	30.9896	1.69914			33.2702	7.20973
	30.9983	1.88978			33.2933	7.36996
	31.0236	2.08745			33.3011	7.18739
	31.056	2.06437			33.3096	7.04911
	31.0876	2.143			33.3185	7.39523
	31.1121	1.96977			33.3277	7.00708
	31.1396	1.95234			33.3558	6.58798
	31.1658	1.959			33.3644	6.83726
	31.1905	1.92151			33.3802	6.54604
	31.223	1.86693			33.3876	6.86508
	31.2391	2.09281			33.4106	7.19608
	31.2543	2.28325			33.4275	7.35297
	31.2788	2.39117			33.436	7.54722
	31.3065	2.48626			33.4445	7.29581
	31.3241	2.0239			33.4526	7.59413
	31.3558	2.05587			33.4689	7.4569
	31.3723	1.774			33.503	7.31158
	31.3806	2.01301			33.512	7.10268
	31.4054	2.34766			33.539	6.80204
	31.4362	2.35918			33.5555	7.02525
	31.4637	2.21243			33.5709	7.22239
	31.491	1.98743			33.6023	7.31618
	31.5142	1.73457			33.6108	7.46156
	31.522	1.97298			33.6276	7.23615
	31.53	1.72857			33.6439	7.03093
	31.5467	2.15334			33.67	6.78381
	31.5552	1.89705			33.7051	7.12385
	31.5719	2.34035			33.7305	7.43285
	31.5797	1.99396			33.7386	7.28252
	31.5871	2.32076			33.7547	7.54942
	31.6029	2.00639			33.7627	7.29356
	31.6116	2.42207			33.7861	7.07531
	31.6207	2.19742			33.7946	7.27494
	31.6301	1.99007			33.8028	7.05417
	31.6393	2.1818			33.8107	6.91565
	31.6483	1.71148			33.819	7.10149
	31.6653	1.93588			33.8277	6.87724
	31.673	1.61746			33.8456	7.0976
	31.6805	1.96052			33.8546	6.96108
[truncated: 30,147 more rows]

## Sheet: Suppl. Fig. 11
	Young Modulus E (kPa)							critical strain (%)
	PEG			DEX				PEG			DEX
	Crosslinker (wt%)	E (kPa)		Crosslinker (wt%)	E (kPa)			Crosslinker (wt%)	critical strain (%)		Crosslinker (wt%)	critical strain (%)
	1	12.5	--	1	49.8			1	133	--	1	123
	0.5	7.9	--	0.5	19.8			0.5	275	--	0.5	165
	0.25	5.3	--	0.25	14.4			0.25	520	--	0.25	430
	0.06	2.1	--	0.06	0.54			0.06	1300	--	0.06	2900

## Sheet: Suppl. Fig. 12
Suppl. Fig. 12a	DEX T40			PEG 8K				Suppl. Fig. 12a	PEG 8K			DEX T500				Suppl. Fig. 12c	PEO			DEXT40
	strain (%)	stress (kPa)		strain (%)	stress (kPa)				strain (%)	stress (kPa)		strain (%)	stress (kPa)				strain (%)	stress (kPa)		strain (%)	stress (kPa)
	0.000353999	0		8.09773e-06	0.79947				0	-0.07129		2.03056e-05	0.50274				2.63112e-05	-3.55271e-15	--	2.23428e-05	0
	0.00162	-0.21411		8.99748e-05	0.78137				2.00223e-05	-0.05755		0.000548252	0.50034				0.000423701	0.72521	--	9.3095e-05	0.22307
	0.00313	0.14225		0.000307714	0.76403				1.36515e-05	-0.0441		0.00274	0.49932				0.000650522	0.33714	--	0.000531572	0.46502
	0.00588	0.01819		0.000529052	0.74745				2.82132e-05	-0.03092		0.00495	0.49969				0.00217	0.73402	--	0.00104	0.06303
	0.00898	-0.03083		0.00191	0.73164				-9.10103e-06	-0.01803		0.00858	0.50142				0.00438	0.03876	--	0.00344	0.58384
	0.01224	0.36537		0.0045	0.7166				-7.28082e-06	-0.00542		0.01244	0.50454				0.00778	0.13919	--	0.00628	0.28779
	0.01544	0.00836		0.0069	0.70233				0	0.00692		0.0163	0.50904				0.0115	0.72348	--	0.0094	0.46347
	0.01887	-0.26202		0.00988	0.68882				-1.63818e-05	0.01897		0.02028	0.51492				0.01533	0.22222	--	0.01243	0.61913
	0.02243	-0.1285		0.01305	0.67607				9.10103e-06	0.03074		0.02457	0.52217				0.01918	0.21427	--	0.01552	0.53229
	0.02612	-0.28721		0.01652	0.66409				-1.27414e-05	0.04223		0.02915	0.5308				0.02296	0.36102	--	0.01869	0.73396
	0.02992	-0.20623		0.02041	0.65288				-9.10103e-06	0.05344		0.0341	0.54082				0.02681	-0.30673	--	0.02185	0.79586
	0.03384	0.19673		0.02465	0.64243				-1.18313e-05	0.06437		0.03945	0.52075				0.03087	-0.10441	--	0.02521	0.63764
	0.03814	-0.0101		0.02919	0.63275				1.45616e-05	0.07502		0.04497	0.5154				0.03497	0.27084	--	0.02892	0.98272
	0.04271	-0.06938		0.03389	0.62383				0.000141976	0.08539		0.05091	0.50918				0.03911	-0.07781	--	0.03281	0.94246
	0.04765	-0.04886		0.03895	0.61569				0.000922844	0.09547		0.05706	0.5101				0.04322	0.34616	--	0.03702	0.79799
	0.05306	-0.41701		0.04429	0.6083				0.00329	0.10528		0.0635	0.51293				0.04743	0.61343	--	0.0416	0.90284
	0.05891	-0.23442		0.04985	0.60168				0.00585	0.11481		0.07018	0.54812				0.05184	0.18641	--	0.04663	0.97014
	0.06543	0.02667		0.0556	0.59583				0.00854	0.12405		0.07677	0.59701				0.05668	0.42132	--	0.05228	0.87079
	0.07238	-0.28076		0.06172	0.59075				0.01136	0.13301		0.08298	0.63077				0.06193	0.69816	--	0.05823	0.6865
	0.07955	-0.28199		0.06812	0.58643				0.0143	0.1417		0.08945	0.66145				0.06762	0.31329	--	0.06438	0.77272
	0.08678	-0.15065		0.07441	0.58287				0.01755	0.1501		0.09673	0.66179				0.07368	0.63419	--	0.07049	0.56076
	0.09419	-0.44864		0.08067	0.58008				0.021	0.15822		0.10489	0.63187				0.07999	0.64507	--	0.07682	0.54853
	0.10147	-0.25629		0.08705	0.57806				0.02458	0.16606		0.11376	0.63033				0.08653	0.35325	--	0.08339	0.53839
	0.10882	-0.02923		0.09337	0.5768				0.02822	0.17362		0.12335	0.62397				0.09336	0.79201	--	0.08984	0.51918
	0.11604	-0.26068		0.09986	0.57631				0.03211	0.1809		0.13316	0.62403				0.10003	0.703	--	0.09629	0.63149
	0.12346	-0.04335		0.10651	0.57659				0.03628	0.1879		0.14289	0.66595				0.10684	0.17416	--	0.10275	0.80245
	0.13137	0.13782		0.11354	0.54746				0.04069	0.19279		0.15203	0.68378				0.11401	0.46171	--	0.10947	0.7364
	0.14	-0.14367		0.12109	0.54562				0.04543	0.20862		0.16047	0.71348				0.12204	0.23503	--	0.11676	0.96678
	0.14908	0.23063		0.12867	0.51561				0.05036	0.22103		0.16922	0.77677				0.13083	-0.15749	--	0.12446	1.05388
	0.15833	0.43045		0.13653	0.50187				0.05548	0.21842		0.17882	0.81563				0.13975	0.18887	--	0.13244	0.78289
	0.16757	0.21661		0.14508	0.49987				0.06059	0.23055		0.18904	0.89118				0.1487	0.18047	--	0.14056	0.94635
	0.17749	0.29665		0.1542	0.50341				0.06584	0.22866		0.19985	0.99007				0.15761	-0.01963	--	0.14901	0.85459
	0.18773	0.17965		0.16356	0.53151				0.07143	0.23838		0.21093	1.04439				0.16603	0.06808	--	0.15801	0.6489
	0.19844	0.05311		0.17306	0.54412				0.07714	0.2391		0.22189	1.1031				0.17435	-0.04472	--	0.16735	0.91079
	0.20993	0.56407		0.18281	0.55129				0.08307	0.24367		0.23312	1.17114				0.18326	-0.26457	--	0.17721	0.76457
	0.22182	0.78375		0.19256	0.57995				0.08958	0.24339		0.24536	1.19471				0.19275	0.3564	--	0.18734	0.74024
	0.23338	0.49714		0.20222	0.59574				0.09681	0.2581		0.25838	1.24843				0.20257	0.30201	--	0.19764	0.93233
	0.24461	0.86434		0.21184	0.60009				0.10466	0.25248		0.27167	1.28039				0.21244	0.24325	--	0.20776	0.47332
	0.25568	0.86814		0.22155	0.63287				0.11284	0.25009		0.28486	1.26577				0.22277	0.63583	--	0.21774	0.64195
	0.26694	0.54526		0.2315	0.66559				0.12084	0.2607		0.29734	1.27324				0.23375	0.26744	--	0.22765	0.91853
	0.27896	0.84305		0.24152	0.69204				0.12869	0.27312		0.30964	1.2545				0.24529	0.13371	--	0.23797	0.75775
	0.29118	0.84114		0.25225	0.72075				0.13672	0.2998		0.32267	1.21913				0.25712	0.64597	--	0.24869	1.0527
	0.30397	0.81625		0.26408	0.73541				0.14493	0.31033		0.33617	1.2483				0.26907	0.33192	--	0.25955	1.40171
	0.31777	0.87064		0.27623	0.75004				0.15323	0.31209		0.34996	1.27072				0.28061	0.43917	--	0.27117	1.04271
	0.33189	0.44168		0.28832	0.76932				0.16191	0.3219		0.36455	1.27158				0.2916	0.92518	--	0.28349	1.09349
	0.34624	0.19029		0.30047	0.78412				0.17098	0.31891		0.37974	1.28493				0.3029	0.30671	--	0.29607	0.99866
	0.36074	0.69506		0.31262	0.8				0.18011	0.31897		0.3958	1.25336				0.31479	0.3429	--	0.30899	0.65555
	0.3752	0.56724		0.32489	0.82582				0.18885	0.3277		0.41198	1.23738				0.32692	0.62885	--	0.32197	1.27969
	0.38941	0.24249		0.33728	0.83075				0.19765	0.33734		0.42764	1.26259				0.33988	0.13383	--	0.33477	1.38333
	0.40346	0.55457		0.34929	0.82354				0.20762	0.35426		0.44278	1.24484				0.3534	0.40744	--	0.34727	0.96102
	0.4176	0.2242		0.36183	0.82439				0.21868	0.36272		0.45807	1.25654				0.36726	0.72322	--	0.35969	1.24939
	0.43266	0.20846		0.3758	0.81903				0.23022	0.35289		0.47373	1.26247				0.38154	0.44411	--	0.37253	0.93532
	0.44921	0.47595		0.39053	0.82429				0.24172	0.3524		0.49002	1.1941				0.39555	0.94215	--	0.38644	0.53875
	0.466	0.30761		0.40476	0.84103				0.25256	0.34529		0.50759	1.13786				0.40904	0.64713	--	0.40135	0.58336
	0.48247	0.70582		0.41851	0.8493				0.26321	0.33851		0.52544	1.11544				0.42227	0.10848	--	0.4162	0.68851
	0.49894	1.22097		0.43252	0.84312				0.27438	0.3441		0.54363	1.08149				0.43591	0.6657	--	0.43106	0.83156
	0.51565	0.28644		0.44705	0.85118				0.28614	0.34095		0.56178	1.07323				0.45086	0.70197	--	0.4458	1.18863
	0.53227	0.21066		0.46131	0.83058				0.29807	0.33513		0.57961	1.06029				0.46677	0.34148	--	0.46061	0.85686
	0.54839	0.81076		0.47597	0.82156				0.30937	0.32475		0.59695	0.99622				0.48246	1.0735	--	0.47518	0.36996
	0.5659	0.25181		0.49209	0.82967				0.32157	0.30894		0.61467	0.98277				0.498	1.15735	--	0.48976	0.65946
	0.58492	0.29088		0.5088	0.82055				0.33505	0.30007		0.63408	0.9585				0.51358	0.63584	--	0.50579	0.61665
	0.60359	0.79954		0.52464	0.80953				0.34917	0.2984		0.65414	0.95273				0.52904	0.67661	--	0.52296	0.62721
	0.6216	0.45156		0.5401	0.79186				0.36294	0.29158		0.67372	1.0056				0.54416	0.43056	--	0.53982	1.11121
	0.63992	0.69393		0.5563	0.75089				0.37594	0.29764		0.69298	1.03701				0.56034	0.42887	--	0.5561	1.20148
	0.65844	0.33684		0.57198	0.7268				0.38922	0.28963		0.71223	1.02767				0.57761	0.84484	--	0.57258	0.73957
	0.67616	-0.18477		0.58776	0.70609				0.40322	0.26698		0.73063	1.0441				0.59442	0.69845	--	0.589	0.64058
	0.69509	0.51751		0.60495	0.66238				0.41706	0.25636		0.74893	1.05465				0.61046	0.53903	--	0.60499	0.50151
	0.71511	0.46141		0.62241	0.64937				0.43106	0.23651		0.76873	1.07912				0.62654	0.81546	--	0.6221	0.35985
	0.73453	0.28076		0.63876	0.62739				0.44632	0.21016		0.78895	1.1716				0.64269	0.14893	--	0.64008	0.70092
	0.75267	0.88717		0.65457	0.57587				0.46232	0.19232		0.80814	1.2069				0.6584	-0.02521	--	0.6573	0.77391
	0.77101	0.74166		0.67077	0.54282				0.47808	0.16328		0.82707	1.23085				0.67501	0.4811	--	0.67362	0.72646
	0.78955	0.17648		0.6865	0.5176				0.49305	0.13764		0.84621	1.23732				0.69254	0.15982	--	0.69012	0.62794
	0.80765	0.75075		0.70288	0.48903				0.5084	0.1143		0.86457	1.1909				0.70944	0.25854	--	0.70662	0.06128
	0.82682	0.57273		0.7201	0.48725				0.5241	0.07633		0.88354	1.17741				0.72524	0.65864	--	0.72293	0.21413
	0.84676	0.91755		0.73712	0.4663				0.53999	0.05098		0.9038	1.21549				0.74129	0.06841	--	0.74049	0.74879
	0.86594	1.19053		0.75307	0.4324				0.55685	0.0295		0.924	1.23755				0.7576	-0.22087	--	0.75845	0.58426
	0.88385	0.92007		0.7687	0.42244				0.57429	-0.01082		0.94297	1.25706				0.77356	0.3484	--	0.77546	0.95901
	0.90215	1.01034		0.78437	0.39768				0.5913	-0.03292		0.96187	1.27058				0.79051	0.06461	--	0.79156	1.17093
	0.92059	0.69229		0.80029	0.36686				0.60726	-0.05795		0.98117	1.21343				0.80802	0.404	--	0.80798	0.63979
	0.93939	0.38336		0.81689	0.37215				0.62317	-0.09809		0.9998	1.19879				0.82474	0.77867	--	0.82442	0.64549
	0.95886	0.77627		0.8339	0.36794				0.63902	-0.11695		1.01939	1.2101				0.84042	0.26236	--	0.84133	0.59092
	0.97853	1.11778		0.85065	0.3548				0.65528	-0.12779		1.03994	1.24921				0.85642	0.38662	--	0.85906	0.60345
	0.99741	0.67688		0.86662	0.34197				0.67206	-0.14005		1.06016	1.31477				0.87247	0.05069	--	0.87685	1.25157
	1.01539	0.90101		0.88219	0.31028				0.6893	-0.14515		1.07901	1.35527				0.88887	-0.36384	--	0.89371	1.22931
	1.03338	0.66828		0.89767	0.2932				0.70612	-0.16417		1.09787	1.34679				0.906	0.28988	--	0.90982	0.70115
	1.05151	0.39551		0.91382	0.2986				0.72211	-0.17882		1.11678	1.33515				0.92337	0.62583	--	0.92601	1.12739
	1.07063	0.65614		0.9306	0.2822				0.73765	-0.19106		1.13573	1.32736				0.93996	0.10182	--	0.94242	0.56722
	1.08996	0.85945		0.94739	0.28228				0.75329	-0.20793		1.15564	1.33708				0.95564	0.49089	--	0.95969	0.17736
	1.10927	1.14411		0.96372	0.29562				0.76995	-0.20559		1.17608	1.39893				0.97135	0.15361	--	0.97711	1.09687
	1.12804	1.16936		0.97968	0.282				0.78713	-0.1898		1.19591	1.41191				0.98725	-0.27122	--	0.99448	0.99478
	1.14603	1.07217		0.9953	0.27796				0.80404	-0.18214		1.21471	1.39726				1.00407	0.09516	--	1.01129	0.65906
	1.16363	0.90835		1.01074	0.2809				0.82036	-0.19646		1.23329	1.35644				1.02106	0.21244	--	1.02734	1.10825
	1.18181	0.96966		1.02724	0.27676				0.83649	-0.21366		1.25185	1.34171				1.03791	0.50169	--	1.04307	0.4684
	1.2013	0.88884		1.0443	0.26298				0.852	-0.21551		1.27117	1.37077				1.05426	0.66926	--	1.05964	0.1971
	1.2207	0.95862		1.06054	0.26627				0.86772	-0.20371		1.29119	1.43409				1.06999	0.22916	--	1.07727	0.82026
	1.23931	1.21022		1.07638	0.26991				0.88463	-0.19009		1.31137	1.46911				1.08552	0.0524	--	1.09461	0.68853
	1.25785	1.15971		1.09248	0.28543				0.90173	-0.17406		1.33097	1.49498				1.10157	0.32076	--	1.1115	1.02738
	1.27633	0.60236		1.10838	0.27607				0.91798	-0.16181		1.3496	1.52516				1.1186	-0.0297	--	1.12803	1.22795
	1.29388	0.67006		1.124	0.2555				0.93413	-0.15363		1.36781	1.57068				1.13539	0.42515	--	1.14434	0.44329
	1.31223	0.97496		1.14093	0.2481				0.95046	-0.14439		1.40601	1.6543				1.15193	0.78652	--	1.16011	0.54236
	1.33199	0.44324		1.15828	0.2516				0.96624	-0.13825		1.42606	1.73167				1.16812	0.45416	--	1.177	0.81006
	1.35108	0.98055		1.17443	0.24937				0.98245	-0.13756		1.44574	1.78594				1.18409	0.37566	--	1.19475	0.39483
	1.3691	1.3335		1.19015	0.24694				0.99985	-0.12606		1.48381	1.85276				1.19959	0.45411	--	1.21178	1.07316
	1.38753	0.9187		1.20631	0.24661				1.01716	-0.1232		1.52082	1.89852				1.21586	0.10074	--	1.22823	1.27607
	1.40625	0.92051		1.22206	0.22957				1.03317	-0.10482		1.54104	1.92027				1.23307	0.24889	--	1.24492	0.73202
	1.42405	1.01722		1.23812	0.23642				1.04928	-0.08949		1.5611	1.90315				1.24984	0.6556	--	1.26133	0.68439
	1.44291	0.81186		1.25541	0.26196				1.06566	-0.08302		1.57996	1.87119				1.26588	0.42272	--	1.27733	0.64487
	1.46303	1.37733		1.27269	0.27494				1.08166	-0.08629		1.59889	1.8666				1.28203	0.33144	--	1.2946	0.55512
	1.48234	1.46432		1.28877	0.308				1.09832	-0.09211		1.61824	1.8548				1.29804	0.16683	--	1.3125	0.93405
	1.5003	1.24123		1.30447	0.32497				1.11594	-0.07751		1.65576	1.85102				1.31369	-0.00646	--	1.32955	1.01118
	1.51847	1.81134		1.32055	0.32533				1.13312	-0.05416		1.6763	1.81094				1.33056	-0.02344	--	1.34583	1.06799
	1.53703	1.1362		1.33648	0.34064				1.14899	-0.0412		1.69651	1.77428				1.34797	0.34132	--	1.3626	1.22133
	1.55538	0.81906		1.35305	0.35046				1.165	-0.04546		1.734	1.77259				1.36464	0.42504	--	1.37906	0.7554
	1.57483	1.26138		1.37034	0.38473				1.18117	-0.04638		1.75324	1.78577				1.38044	0.43182	--	1.39552	0.82968
	1.59471	1.322		1.38724	0.41019				1.19744	-0.05038		1.77204	1.79602				1.39663	0.39037	--	1.41296	1.14549
	1.61371	1.22011		1.41864	0.41973				1.21435	-0.04467		1.79168	1.78283				1.41259	-0.23222	--	1.43085	1.15562
	1.63167	1.43024		1.45027	0.43643				1.23182	-0.02836		1.8123	1.76026				1.42861	-0.27412	--	1.44783	1.24119
	1.64991	1.1321		1.46698	0.453				1.24867	-0.03094		1.83246	1.77759				1.44565	0.29557	--	1.46409	1.47955
	1.66824	0.83978		1.48407	0.47126				1.28052	-0.03423		1.85129	1.79543				1.46313	0.10965	--	1.4806	1.24473
	1.68724	0.92778		1.50071	0.50497				1.29628	-0.04051		1.88892	1.80315				1.47988	0.0737	--	1.51415	1.1757
	1.70693	0.81654		1.53212	0.53709				1.31287	-0.03954		1.92817	1.76952				1.49583	0.5649	--	1.53179	1.23527
	1.72664	1.30234		1.56414	0.55733				1.32992	-0.0369		1.94874	1.73433				1.51194	-0.28268	--	1.54944	1.43311
	1.7453	1.48576		1.58108	0.57143				1.34703	-0.03108		1.96839	1.75557				1.52801	-0.48598	--	1.58227	1.27568
	1.76322	1.42291		1.59769	0.57218				1.37951	-0.02814		2.00559	1.78164				1.54446	0.02734	--	1.61494	0.94208
	1.79935	1.04445		1.62989	0.5828				1.39519	0.00561		2.04359	1.80165				1.56163	-0.17794	--	1.63215	1.00605
	1.8185	0.97078		1.64546	0.60945				1.42766	0.03428		2.06348	1.75278				1.57888	0.51816	--	1.64966	1.40034
	1.83797	1.41044		1.66098	0.63973				1.44468	0.04069		2.08353	1.72569				1.59522	0.7953	--	1.66709	1.57393
	1.85722	1.40554		1.67767	0.64494				1.46136	0.05802		2.10298	1.75698				1.61082	0.10619	--	1.68377	1.29362
	1.89377	1.6173		1.69465	0.65725				1.47761	0.05973		2.14015	1.80234				1.62657	0.66684	--	1.71553	1.3019
	1.9115	1.30227		1.72664	0.6786				1.49391	0.0616		2.17871	1.86224				1.65948	-0.09711	--	1.73229	0.94053
	1.92989	1.10986		1.74276	0.68501				1.52538	0.0869		2.1988	1.87956				1.67659	1.1456	--	1.7499	1.16542
	1.9492	1.13118		1.75829	0.71344				1.54237	0.10807		2.21832	1.91298				1.69353	1.10296	--	1.7671	1.76602
	1.96824	1.39489		1.77401	0.72922				1.55957	0.11689		2.2566	1.94192				1.70989	0.4097	--	1.78393	1.78251
	1.98702	1.71882		1.79103	0.72536				1.57581	0.11044		2.29337	2.03557				1.72551	1.05178	--	1.81697	1.50202
	2.02375	1.54029		1.80827	0.7348				1.60818	0.09486		2.31355	2.08716				1.74102	0.26843	--	1.83287	1.15325
	2.06007	1.92394		1.82425	0.74423				1.6404	0.10118		2.3334	2.1137				1.75734	-0.2866	--	1.84992	1.20382
	2.07981	1.70768		1.83993	0.73595				1.6577	0.11773		2.37116	2.10977				1.77447	0.70518	--	1.86768	1.46984
	2.09879	2.02784		1.85621	0.72912				1.67471	0.12636		2.39017	2.11968				1.79126	0.33496	--	1.90078	1.84849
	2.11707	2.474		1.88818	0.70834				1.70667	0.13236		2.4085	2.14996				1.82373	0.99116	--	1.93396	1.10115
	2.13552	2.26494		1.90556	0.68245				1.72298	0.13175		2.42804	2.19368				1.83953	0.02172	--	1.95008	1.46974
	2.1538	1.999		1.92281	0.65316				1.73876	0.13819		2.4486	2.228				1.87162	0.89676	--	1.96756	1.64973
	2.19097	1.88206		1.93876	0.63164				1.75562	0.13575		2.46863	2.24013				1.88894	0.49585	--	1.98552	1.44018
	2.21085	2.14668		1.95453	0.60713				1.77311	0.15579		2.48736	2.24966				1.90536	1.1	--	2.00232	1.80454
	2.22979	2.64935		1.97056	0.56731				1.79022	0.16392		2.52554	2.26893				1.92123	1.6808	--	2.0185	2.09469
	2.24795	2.08413		1.98645	0.54649				1.8225	0.16828		2.5441	2.25066				1.93739	0.79204	--	2.03518	1.75584
	2.26649	1.73248		2.00303	0.50655				1.83859	0.16407		2.56401	2.23573				1.96924	0.9963	--	2.0682	1.76589
	2.303	1.41051		2.02034	0.46688				1.87181	0.15086		2.5846	2.28541				1.98613	0.69026	--	2.08597	1.76018
	2.32267	1.64675		2.03729	0.42409				1.88932	0.13265		2.60455	2.2926				2.00363	1.16425	--	2.1039	2.24386
	2.3426	2.0357		2.05306	0.39132				1.90601	0.12627		2.62321	2.27761				2.02017	1.25489	--	2.12075	1.78118
	2.36119	1.79589		2.06866	0.34999				1.93779	0.12818		2.66109	2.23223				2.05212	1.03148	--	2.13684	1.5946
	2.39797	1.79666		2.08438	0.30658				1.95377	0.12764		2.68045	2.17894				2.06825	0.52288	--	2.15327	1.84804
	2.41628	1.0272		2.11739	0.26516				1.97039	0.12835		2.70061	2.18121				2.10167	0.95213	--	2.17003	1.62126
	2.43509	1.56024		2.1344	0.23187				1.98741	0.12138		2.72094	2.20014				2.11908	0.85172	--	2.18729	1.56185
	2.45478	2.23817		2.15098	0.2154				2.00458	0.11815		2.74039	2.22631				2.13553	0.8063	--	2.20496	2.10867
	2.4744	1.94581		2.167	0.18051				2.02113	0.12445		2.7589	2.24707				2.1674	0.57396	--	2.22244	2.09097
	2.49306	2.14321		2.19772	0.15191				2.03691	0.11146		2.7776	2.24543				2.20029	0.20086	--	2.23899	1.83486
	2.52907	1.59842		2.21433	0.11847				2.05252	0.11949		2.7964	2.21158				2.21754	0.473	--	2.255	2.06148
	2.56641	1.70236		2.23143	0.07176				2.0853	0.12699		2.81599	2.26219				2.23464	0.7885	--	2.27115	1.61613
	2.5859	1.67409		2.24795	0.04824				2.10236	0.13018		2.83587	2.34515				2.25074	0.60606	--	2.3053	1.90733
	2.60537	2.46162		2.264	0.02774				2.11909	0.14163		2.85596	2.43435				2.28225	0.34471	--	2.3227	1.99453
	2.62386	2.12266		2.28007	0.00863				2.13532	0.12908		2.87533	2.49621				2.29839	0.08784	--	2.33988	2.04273
	2.64171	1.60263		2.29548	-0.000183724				2.16689	0.10939		2.89378	2.48259				2.31527	0.07458	--	2.37254	1.67155
	2.65941	2.03333		2.32768	-0.02936				2.20031	0.11498		2.91194	2.50874				2.33221	0.42198	--	2.40542	1.90728
	2.67802	1.50682		2.34481	-0.05818				2.21717	0.12884		2.93084	2.57379				2.34908	0.64244	--	2.4229	1.70976
	2.69753	1.38066		2.36084	-0.08946				2.24924	0.16069		2.951	2.57899				2.38078	0.40545	--	2.43988	2.24167
	2.71689	2.36773		2.37659	-0.08951				2.2655	0.15984		2.97098	2.62594				2.41279	0.13539	--	2.45663	2.51302
	2.73562	2.12663		2.3928	-0.08868				2.29781	0.14743		2.99036	2.65759				2.43001	0.13061	--	2.47325	2.03155
	2.77204	2.3001		2.40849	-0.08135				2.31544	0.15767		3.0095	2.61037				2.44675	0.81828	--	2.50531	2.43473
	2.78959	1.77288		2.42441	-0.07153				2.33248	0.19341		3.04651	2.61732				2.46318	0.93941	--	2.52268	2.12479
	2.80851	1.90848		2.44162	-0.09276				2.36449	0.22691		3.06577	2.6598				2.47943	0.62259	--	2.54041	2.45279
	2.82822	2.49951		2.45889	-0.11386				2.39682	0.26814		3.0862	2.68499				2.51073	0.30683	--	2.55713	2.69627
	2.84708	2.18749		2.49036	-0.11166				2.41364	0.28615		3.10584	2.74419				2.52744	0.44605	--	2.57349	2.49415
	2.86528	2.76027		2.50668	-0.09745				2.43123	0.32761		3.12458	2.76064				2.54466	0.74081	--	2.60642	2.27511
	2.9018	1.79577		2.53887	-0.07781				2.44812	0.3692		3.16286	2.75279				2.57696	1.20708	--	2.62281	2.05324
	2.91979	2.24051		2.55623	-0.05738				2.46399	0.41606		3.20065	2.7935				2.60917	0.45538	--	2.64044	2.49434
	2.93929	2.46402		2.57339	-0.04319				2.49614	0.4341		3.22123	2.82106				2.62493	0.81094	--	2.6582	2.55193
	2.95938	2.05047		2.5892	-0.03519				2.51265	0.44601		3.241	2.83757				2.64183	1.15611	--	2.67493	2.28917
	2.97796	2.58586		2.62086	-0.01822				2.5299	0.47279		3.25957	2.89047				2.6592	0.86599	--	2.69136	2.66278
	3.01457	1.96312		2.63705	0.0165				2.54735	0.48878		3.27849	2.93594				2.67558	1.28303	--	2.70813	2.05448
	3.03287	2.19293		2.65382	0.0561				2.56381	0.50511		3.29761	3.00909				2.70763	0.85494	--	2.72432	1.59629
	3.05132	1.89652		2.67114	0.08872				2.57961	0.53181		3.31663	3.07822				2.74006	0.79983	--	2.74105	2.10517
	3.07108	2.05599		2.68782	0.10514				2.59547	0.54453		3.3367	3.13265				2.75732	0.8938	--	2.75878	2.26376
	3.09099	2.67222		2.70346	0.12376				2.61143	0.55879		3.35722	3.18256				2.77476	1.34292	--	2.77656	2.25541
	3.12761	2.64238		2.71906	0.14809				2.62824	0.57463		3.37675	3.20927				2.80687	1.10024	--	2.79315	2.70957
	3.16419	2.25895		2.73465	0.17222				2.64531	0.60365		3.41449	3.23968				2.83909	0.88241	--	2.80946	2.48392
	3.18318	2.23025		2.75105	0.19491				2.66234	0.62987		3.45271	3.31119				2.85577	0.83717	--	2.82604	1.97067
	3.20295	2.74805		2.76798	0.2026				2.67866	0.64296		3.47291	3.37515				2.87303	1.43468	--	2.84271	2.21352
	3.22246	2.54384		2.78488	0.19				2.69446	0.64786		3.49336	3.38593				2.89019	1.53543	--	2.85994	1.93943
	3.25878	2.72116		2.80129	0.19101				2.72608	0.66163		3.51269	3.41382				2.90631	1.32437	--	2.87784	2.48201
	3.27681	2.44565		2.81704	0.19141				2.74316	0.6818		3.5497	3.46045				2.93772	1.17206	--	2.89529	3.03171
	3.29524	2.26199		2.83244	0.20617				2.76013	0.70607		3.56863	3.45862				2.95411	0.80029	--	2.9116	2.80008
	3.3144	2.20916		2.8479	0.20718				2.77666	0.6953		3.58853	3.45189				2.97098	1.02514	--	2.94398	2.67843
	3.33396	2.51041		2.86461	0.19539				2.79306	0.68962		3.60855	3.40669				2.98799	1.30156	--	2.96078	2.0614
	3.35316	2.74016		2.88158	0.18877				2.82461	0.69001		3.6284	3.37791				3.00489	1.53885	--	2.97799	2.42733
	3.38943	2.44086		2.8981	0.18109				2.85805	0.695		3.66625	3.39248				3.03663	1.26848	--	2.99552	3.11999
	3.42591	2.45293		2.91418	0.19129				2.8748	0.70308		3.68445	3.40097				3.06863	1.11445	--	3.01276	2.7708
	3.44536	2.69714		2.94576	0.21677				2.89085	0.7063		3.72359	3.35235				3.08587	1.05009	--	3.02914	3.12061
	3.46467	3.0219		2.96151	0.21927				2.92327	0.70664		3.74343	3.33994				3.10251	1.53162	--	3.06104	2.51731
	3.48344	2.80035		2.9781	0.20752				2.95549	0.71056		3.76276	3.37194				3.13517	1.30064	--	3.07822	2.33154
	3.5197	2.55348		2.99454	0.19709				2.97302	0.73009		3.80066	3.44785				3.16605	1.04296	--	3.09578	2.51136
	3.55658	2.58062		3.01035	0.18409				2.98975	0.72724		3.83774	3.48903				3.18291	0.84065	--	3.11293	2.69068
	3.57626	2.75387		3.04236	0.19628				3.02194	0.72961		3.85815	3.49785				3.20026	1.04617	--	3.12959	3.05454
	3.59484	3.07272		3.05794	0.19119				3.05409	0.70504		3.87774	3.50015				3.21648	1.22896	--	3.14613	2.70811
	3.63155	2.57295		3.07431	0.18712				3.07121	0.70164		3.91557	3.52568				3.24853	1.16542	--	3.16202	2.27292
	3.64958	2.37061		3.09182	0.15503				3.08889	0.70682		3.93468	3.6156				3.26458	0.67702	--	3.17822	2.60106
	3.68754	2.4901		3.10878	0.14393				3.10568	0.71081		3.97301	3.7001				3.29774	1.0288	--	3.19575	2.30992
	3.70749	2.74977		3.14035	0.14169				3.12159	0.71391		3.99355	3.7447				3.31523	1.13167	--	3.21319	2.40101
	3.74416	3.05097		3.15663	0.14048				3.13775	0.70048		4.01322	3.75311				3.34705	1.45369	--	3.22979	2.93516
	3.76276	2.77993		3.17223	0.12632				3.15386	0.67851		4.05092	3.75544				3.36336	1.01028	--	3.26286	2.60954
	3.78085	2.34797		3.18885	0.09888				3.17033	0.68506		4.06979	3.79958				3.37957	0.52638	--	3.2956	2.60297
	3.81903	2.74735		3.20621	0.06911				3.18747	0.67444		4.10876	3.82937				3.39603	0.73304	--	3.31342	2.77139
	3.83875	2.58132		3.22307	0.04695				3.20482	0.68465		4.12942	3.86519				3.41336	1.22104	--	3.33113	3.04469
	3.85717	2.96677		3.23879	0.03028				3.22128	0.69741		4.14891	3.88872				3.43069	1.34035	--	3.36394	3.11617
	3.8753	3.15192		3.25473	0.02374				3.23704	0.6914		4.16748	3.88532				3.4625	1.33888	--	3.3807	2.72289
	3.89373	2.48815		3.2866	0.00956				3.26893	0.70029		4.18642	3.88725				3.47849	0.89137	--	3.3972	2.48904
	3.93147	2.22494		3.30361	-0.00654				3.28569	0.69595		4.20546	3.87837				3.51176	0.81897	--	3.41424	2.51953
	3.95129	2.45344		3.32098	-0.0229				3.30265	0.70498		4.22508	3.87356				3.52913	1.13573	--	3.4321	2.90177
	3.97069	2.87577		3.33745	-0.0222				3.31974	0.71499		4.24528	3.85882				3.54612	1.49829	--	3.4496	3.10664
	3.98891	2.67789		3.35292	-0.04461				3.33633	0.72741		4.26554	3.85126				3.57767	0.97464	--	3.46589	2.91572
	4.02485	2.9646		3.36872	-0.07178				3.3676	0.73578		4.2849	3.84026				3.59332	0.77098	--	3.49867	2.66794
	4.0434	2.34843		3.38456	-0.0667				3.38384	0.74865		4.32195	3.77263				3.60985	0.731	--	3.51529	2.27434
	4.06275	2.51055		3.40089	-0.0753				3.40107	0.74553		4.34092	3.7646				3.62696	0.67302	--	3.53266	2.7672
	4.08246	3.44616		3.41773	-0.05884				3.41803	0.75619		4.36082	3.80154				3.64398	1.45497	--	3.5505	3.24733
	4.10159	2.98442		3.43481	-0.06243				3.43446	0.75582		4.38075	3.83045				3.66051	1.35742	--	3.56786	2.93496
	4.11979	3.21679		3.45119	-0.0624				3.46669	0.76456		4.40057	3.90603				3.69199	1.19708	--	3.58417	3.26583
	4.15512	2.80319		3.46683	-0.05245				3.49853	0.76961		4.43834	3.93834				3.70761	0.92713	--	3.60029	2.77643
	4.17425	3.04839		3.48229	-0.02602				3.51598	0.77935		4.45646	3.94086				3.72447	0.64734	--	3.61645	2.33615
	4.19381	3.39702		3.51483	-0.00993				3.53266	0.77947		4.47556	3.97254				3.74152	1.22748	--	3.63349	2.67911
	4.21277	3.235		3.5318	0.0084				3.56466	0.75206		4.4958	4.03574				3.75817	1.46997	--	3.65095	2.64815
	4.23126	3.88563		3.54841	0.02177				3.59667	0.74416		4.51558	4.13956				3.79047	1.48676	--	3.66835	3.05943
	4.2498	3.57387		3.58024	0.01675				3.61347	0.75697		4.53474	4.1858				3.80607	0.9505	--	3.68528	3.43773
	4.2678	3.03151		3.61174	0.02173				3.63108	0.75778		4.55388	4.21321				3.82195	1.12951	--	3.70159	2.93589
	4.28555	3.71097		3.62885	0.03027				3.64763	0.77162		4.57272	4.22497				3.83889	1.08115	--	3.73371	3.05664
	4.30479	3.51872		3.64556	0.02834				3.67961	0.77017		4.59085	4.18718				3.85589	1.00651	--	3.75108	2.44863
	4.32431	3.50684		3.66142	0.02698				3.69595	0.74622		4.61028	4.21289				3.87196	1.43891	--	3.76841	3.0716
	4.34264	4.22111		3.67731	0.01698				3.72934	0.73173		4.63062	4.26818				3.90432	1.0313	--	3.78541	3.63157
	4.36083	4.01711		3.70872	0.01106				3.74691	0.73922		4.65	4.27028				3.93624	1.08773	--	3.80209	3.23642
	4.37939	3.52018		3.72519	0.00676				3.7635	0.7377		4.66863	4.22499				3.95355	1.20874	--	3.83457	3.15355
	4.39747	3.80886		3.74261	0.03512				3.7793	0.73852		4.70666	4.18487				3.9707	1.64436	--	3.85087	2.76644
	4.41587	3.55256		3.75927	0.03227				3.79537	0.73086		4.72525	4.12755				4.0027	1.67926	--	3.86845	3.09585
	4.43576	3.62404		3.79088	0.03387				3.8283	0.73225		4.74523	4.14003				4.03494	1.21609	--	3.8859	3.23763
	4.45554	3.89844		3.80682	0.02748				3.84559	0.73745		4.76594	4.20667				4.05148	1.35029	--	3.91892	3.85482
	4.49188	3.77264		3.82262	0.02852				3.86276	0.74847		4.78542	4.27353				4.06881	1.66573	--	3.93563	3.35969
	4.52859	3.15537		3.83955	0.04185				3.89479	0.76304		4.80398	4.25552				4.08593	1.50289	--	3.95176	3.00297
	4.54745	3.28171		3.85705	0.06301				3.92671	0.76479		4.82299	4.24739				4.11805	1.58139	--	3.96847	3.318
	4.56734	3.87846		3.87366	0.08136				3.94378	0.76267		4.8421	4.25867				4.1341	1.05418	--	3.9862	3.01193
	4.58686	3.63308		3.88926	0.08282				3.96102	0.76029		4.86134	4.30256				4.16725	1.20591	--	4.00366	3.44073
	4.6232	3.80277		3.92095	0.0702				3.97785	0.76138		4.88166	4.40236				4.18462	1.4619	--	4.01995	4.05072
	4.64161	3.28711		3.95414	0.05889				4.00974	0.75226		4.90211	4.44248				4.20138	1.62042	--	4.05324	3.6571
	4.66027	2.96573		3.97153	0.05987				4.02523	0.75297		4.92137	4.42851				4.23299	1.54497	--	4.08663	3.35023
	4.67958	3.33451		3.98786	0.07268				4.04168	0.74495		4.93988	4.38916				4.24887	1.23182	--	4.10451	3.73003
	4.69932	3.53322		4.01923	0.09434				4.05883	0.75984		4.97777	4.37404				4.26528	1.24657	--	4.12197	4.15514
	4.71846	3.56402		4.03496	0.07163				4.07574	0.76778		4.99759	4.41189				4.28215	1.33904	--	4.15491	4.21212
	4.73653	3.79535		4.05148	0.0659				4.09213	0.77963		5.01799	4.42915				4.2993	1.74121	--	4.17147	3.73594
	4.75449	3.20496		4.06837	0.05008				4.10836	0.7836		5.03803	4.48875				4.31606	1.77889	--	4.18811	3.30362
	4.79148	3.13778		4.08522	0.06991				4.12408	0.78741		5.05701	4.47359				4.34751	1.47949	--	4.20561	3.64645
	4.81076	2.93383		4.10143	0.06904				4.1396	0.7904		5.09397	4.40144				4.38013	0.9874	--	4.22334	3.98911
	4.83022	3.67075		4.13248	0.07101				4.15629	0.81788		5.11314	4.38687				4.39719	1.47152	--	4.24048	3.65912
	4.84919	3.84729		4.14835	0.05519				4.17367	0.83353		5.13306	4.37787				4.4139	2.01694	--	4.25663	3.97063
	4.86736	3.42472		4.16516	0.08032				4.1901	0.84182		5.15305	4.40535				4.43019	1.6429	--	4.28902	3.29563
	4.90293	3.34786		4.18191	0.11383				4.22244	0.83089		5.17271	4.4377				4.46162	1.46682	--	4.30616	3.5827
	4.92218	2.83519		4.19834	0.1332				4.2543	0.8461		5.19167	4.44018				4.47763	1.07726	--	4.32362	3.76898
	4.94166	3.57893		4.21439	0.14037				4.27142	0.85883		5.21015	4.44341				4.49488	1.11956	--	4.34109	4.03524
	4.96058	3.63964		4.24541	0.14941				4.2889	0.87118		5.24795	4.38744				4.5118	1.48974	--	4.35803	4.08127
	4.97908	3.3985		4.26157	0.16158				4.32101	0.89373		5.26809	4.36921				4.54389	1.5972	--	4.37423	3.82575
	4.99758	3.71953		4.27861	0.19362				4.33744	0.89681		5.28791	4.38636				4.56014	1.06998	--	4.40644	3.95599
	5.01528	2.97532		4.29518	0.20234				4.35338	0.88125		5.30713	4.39411				4.57574	0.70069	--	4.4239	3.69514
	5.05281	3.19962		4.31112	0.19743				4.36974	0.89554		5.32622	4.44605				4.59213	1.20438	--	4.44133	3.98178
	5.07222	2.99388		4.32713	0.2019				4.38708	0.91559		5.36329	4.44057				4.60957	1.1235	--	4.45831	4.50059
	5.09057	3.31438		4.34305	0.21695				4.40446	0.93472		5.38298	4.44735				4.62661	0.98769	--	4.4749	4.02527
	5.10883	3.81414		4.35849	0.25403				4.43666	0.93335		5.40318	4.4769				4.64246	1.49219	--	4.49116	3.63057
	5.12753	2.88459		4.37514	0.27093				4.45287	0.92224		5.44113	4.5281				4.65844	1.19542	--	4.5237	3.75024
	5.14545	3.07885		4.39257	0.28582				4.48559	0.93583		5.47903	4.63817				4.6746	0.75829	--	4.54143	3.65325
	5.16393	3.47676		4.40917	0.28438				4.50308	0.94726		5.5179	4.73208				4.69051	1.25319	--	4.5586	4.21663
	5.18374	2.97645		4.4409	0.30849				4.52025	0.95601		5.53826	4.7984				4.70742	0.9051	--	4.59141	3.92696
	5.20334	3.7678		4.47265	0.33455				4.55206	0.93604		5.55732	4.78555				4.72494	1.2409	--	4.608	3.46708
	5.22155	3.96572		4.48969	0.35299				4.56803	0.90943		5.57604	4.82924				4.74183	1.60465	--	4.62407	3.25581
	5.23974	3.61244		4.50715	0.34779				4.60114	0.88099		5.59535	4.90528				4.7576	1.30175	--	4.64108	3.60453
	5.2766	3.60371		4.52372	0.35398				4.61837	0.87093		5.61392	4.97256				4.77363	1.5436	--	4.65908	4.00538
	5.2956	3.14524		4.55538	0.33623				4.6353	0.88425		5.65365	5.01263				4.80616	1.08415	--	4.67652	3.9147
	5.31536	4.03243		4.57111	0.33487				4.65158	0.87534		5.67394	4.99929				4.82313	1.67455	--	4.70923	4.00438
	5.33488	3.94651		4.60431	0.37075				4.68288	0.85368		5.7117	4.99881				4.84044	1.94574	--	4.72594	3.19151
	5.35317	3.66134		4.62152	0.3821				4.69944	0.83984		5.73083	5.02673				4.85719	1.42639	--	4.75968	3.77669
	5.37135	4.16218		4.63777	0.40183				4.71653	0.81297		5.7499	5.02239				4.87302	1.93686	--	4.7776	4.05712
	5.38957	3.67058		4.66909	0.38937				4.73338	0.8043		5.76958	5.01694				4.88875	1.5721	--	4.79484	4.2447
	5.40808	3.42102		4.70142	0.36544				4.76582	0.81964		5.78995	5.00675				4.90459	1.18904	--	4.82746	3.59653
	5.42742	3.94054		4.71854	0.37505				4.78151	0.82742		5.8101	5.0401				4.92119	1.38667	--	4.86081	3.46995
	5.44716	4.07441		4.73549	0.37879				4.7972	0.80789		5.84761	5.10541				4.93819	1.40467	--	4.87848	3.45411
	5.4663	4.03317		4.76718	0.39927				4.81416	0.79291		5.86624	5.12627				4.95514	1.73255	--	4.89624	4.29827
	5.48434	4.32603		4.7985	0.37871				4.83143	0.79015		5.9053	5.12828				4.98733	1.44916	--	4.91309	4.24708
	5.50231	3.87959		4.81534	0.36618				4.84776	0.8004		5.92549	5.13566				5.00289	1.26843	--	4.92917	3.89378
	5.53937	3.99927		4.83219	0.35874				4.8637	0.80526		5.94523	5.19367				5.03587	1.06312	--	4.96179	3.64683
	5.55879	3.94678		4.84862	0.33767				4.88006	0.79139		5.98243	5.23536				5.05278	1.65335	--	4.97896	3.45794
	5.57827	4.04318		4.86454	0.35073				4.91202	0.77463		6.02039	5.23378				5.06932	1.96337	--	4.99648	4.48739
	5.59715	4.15077		4.89544	0.36935				4.92929	0.76778		6.04057	5.16409				5.10143	1.83436	--	5.01397	4.64498
	5.61523	3.77553		4.91179	0.34566				4.94669	0.76897		6.06023	5.09029				5.11688	1.57588	--	5.03073	4.38413
	5.63273	3.50899		4.92905	0.32452				4.96289	0.78152		6.09848	5.0805				5.15031	1.74281	--	5.04675	4.77979
	5.65068	3.69182		4.94557	0.30568				4.97887	0.77866		6.11674	5.07556				5.16708	2.05547	--	5.06256	3.99547
	5.67008	3.522		4.96137	0.27638				5.01107	0.77387		6.15518	5.04381				5.18318	2.25028	--	5.07904	3.80074
	5.68964	3.77065		4.99314	0.28094				5.0276	0.79044		6.17532	4.95501				5.21542	1.82302	--	5.09659	4.27893
	5.70856	4.24425		5.00871	0.27899				5.04509	0.81038		6.19451	4.90526				5.23104	1.52623	--	5.11396	4.20938
	5.72722	4.00582		5.0255	0.26743				5.06237	0.82758		6.23246	4.85516				5.24771	1.35832	--	5.13097	4.56046
	5.74564	3.60964		5.04286	0.25088				5.09435	0.83721		6.26989	4.86643				5.26519	1.44502	--	5.14769	4.85901
	5.76318	3.85991		5.05922	0.24647				5.11059	0.83387		6.29034	4.83909				5.28209	1.75615	--	5.1641	4.00888
	5.78137	4.0722		5.07485	0.25069				5.12686	0.86351		6.31072	4.82093				5.314	1.55934	--	5.19656	4.37681
	5.80108	3.99887		5.09088	0.27041				5.14366	0.8905		6.34833	4.80319				5.33014	1.08118	--	5.21427	3.96719
	5.82045	4.55969		5.10683	0.26425				5.1612	0.91003		6.36741	4.80969				5.36312	1.17609	--	5.23138	4.79455
	5.85683	4.49878		5.12287	0.27473				5.1782	0.93065		6.38619	4.83945				5.3806	1.32868	--	5.24775	5.11408
	5.89334	3.92642		5.14006	0.27844				5.19431	0.94796		6.4057	4.87157				5.39748	1.50122	--	5.26427	4.53901
	5.9121	4.1009		5.15744	0.2794				5.21015	0.98296		6.42643	4.93394				5.41346	1.72159	--	5.28083	4.72201
	5.93201	4.61746		5.17373	0.26031				5.2259	1.03445		6.44675	4.98432				5.42946	1.38747	--	5.31397	4.42952
	5.95145	4.64776		5.18938	0.2477				5.25925	1.09127		6.46572	5.02553				5.44548	1.00002	--	5.33183	4.94797
	5.98767	4.85716		5.2053	0.23495				5.27634	1.11622		6.50335	5.07112				5.46191	1.02615	--	5.34899	4.82956
	6.0063	3.96498		5.23762	0.22228				5.29296	1.13891		6.52241	5.10047				5.47889	1.36161	--	5.38176	5.12932
	6.02448	3.73139		5.25484	0.19956				5.30902	1.17118		6.54226	5.16903				5.49605	1.86263	--	5.39839	4.49975
	6.04364	4.16319		5.27191	0.18366				5.34028	1.21001		6.56275	5.24269				5.51256	1.71076	--	5.43242	5.05895
	6.06362	4.22758		5.28789	0.1733				5.35698	1.25711		6.58254	5.30967				5.54413	1.67719	--	5.45038	4.86692
	6.08298	4.60405		5.30342	0.17536				5.37409	1.3003		6.60121	5.35516				5.56003	1.35347	--	5.46757	4.72827
	6.11924	4.17539		5.31915	0.18639				5.39088	1.31125		6.63849	5.34223				5.57672	1.17832	--	5.4838	4.96618
	6.13762	3.86428		5.33513	0.18223				5.42359	1.32525		6.65792	5.37293				5.59377	1.75983	--	5.51675	4.58059
	6.17565	3.45117		5.35184	0.1897				5.45482	1.31513		6.67785	5.41624				5.61083	1.99342	--	5.53371	4.65371
	6.19542	4.29974		5.36882	0.18123				5.47178	1.33255		6.69792	5.46268				5.62733	1.83298	--	5.55123	4.90421
	6.21434	4.34447		5.38539	0.1697				5.48896	1.36146		6.71738	5.49419				5.65842	1.43565	--	5.56885	5.05781
	6.23227	4.15592		5.40125	0.16773				5.52131	1.37428		6.73615	5.46262				5.69144	1.70014	--	5.58575	5.08656
	6.26836	3.76554		5.41685	0.15219				5.53761	1.37618		6.77294	5.46584				5.70842	1.66772	--	5.61794	4.73575
	6.28742	3.34131		5.44859	0.14329				5.56956	1.35048		6.79273	5.46277				5.72505	2.05223	--	5.63449	4.92503
	6.3069	4.01331		5.46561	0.12301				5.58696	1.35604		6.81285	5.48713				5.74142	2.25187	--	5.6518	5.04679
	6.32633	4.11772		5.48231	0.12293				5.60424	1.36454		6.83246	5.5127				5.75716	1.61905	--	5.66918	5.01143
	6.36299	4.5402		5.49854	0.10049				5.63635	1.3859		6.85173	5.53683				5.78869	1.81766	--	5.68658	5.62175
	6.38077	3.89413		5.51462	0.07775				5.65276	1.37665		6.87083	5.54586				5.80603	1.56487	--	5.70342	5.38709
	6.41829	4.07696		5.53042	0.09088				5.68521	1.34982		6.90772	5.56743				5.82283	2.20396	--	5.71952	4.86733
	6.43756	4.23879		5.54583	0.0995				5.70272	1.34465		6.92786	5.6058				5.8388	2.55655	--	5.73523	5.20443
	6.45648	4.73309		5.56226	0.11188				5.71996	1.35115		6.94785	5.64482				5.85488	1.93843	--	5.75191	4.85155
	6.4932	4.5064		5.57931	0.10584				5.75215	1.34833		6.96674	5.6526				5.87094	1.73976	--	5.76969	4.5667
	6.51079	4.88327		5.59548	0.09129				5.76819	1.3473		6.98565	5.6853				5.90347	1.53885	--	5.78695	5.50284
	6.54893	4.35954		5.62737	0.08468				5.78435	1.33928		7.00496	5.68108				5.92094	1.86058	--	5.80372	5.2706
	6.5679	5.08765		5.65885	0.11605				5.80122	1.32075		7.04248	5.69185				5.93755	2.16783	--	5.82048	4.97401
	6.60462	4.90002		5.67571	0.13129				5.81867	1.3187		7.06289	5.68416				5.96931	2.09701	--	5.83672	5.15468
	6.64079	4.48264		5.69306	0.14692				5.83558	1.32359		7.08316	5.62258				5.98551	1.49625	--	5.85234	4.60862
	6.65998	4.61972		5.7249	0.13412				5.85157	1.33066		7.12097	5.61667				6.00171	1.24751	--	5.86906	4.91417
	6.67998	4.88333		5.74116	0.11848				5.8832	1.33152		7.14009	5.62179				6.01888	1.86482	--	5.88695	5.37464
	6.69918	4.40724		5.75693	0.13801				5.89967	1.33435		7.15867	5.66186				6.03638	2.10819	--	5.90399	5.08795
	6.71734	4.74883		5.7901	0.15252				5.91678	1.33604		7.17825	5.63406				6.05301	1.90614	--	5.92026	5.7837
	6.73583	5.05031		5.80742	0.18838				5.93405	1.34626		7.19874	5.60472				6.06871	2.34391	--	5.93688	5.97368
	6.75421	4.37399		5.83932	0.20112				5.95077	1.35914		7.21886	5.60077				6.08468	2.07466	--	5.95352	5.10841
	6.7724	4.64149		5.85529	0.1877				5.96671	1.35817		7.25648	5.58527				6.10069	1.50082	--	5.96959	5.68836
	6.79186	5.10757		5.88788	0.19845				5.98221	1.35785		7.29468	5.59687				6.11728	1.70523	--	5.98687	5.91765
	6.8118	4.96988		5.90509	0.22558				5.99794	1.35144		7.31478	5.6155				6.13438	1.72744	--	6.00499	5.64904
	6.83068	5.30667		5.92206	0.25809				6.0147	1.35613		7.33523	5.64707				6.15167	2.07841	--	6.02194	6.31983
	6.8671	4.74144		5.93798	0.30503				6.03183	1.35868		7.35494	5.6357				6.16808	2.22327	--	6.05457	5.75992
	6.90409	4.83992		5.95361	0.3226				6.0487	1.34656		7.39216	5.64152				6.18377	1.73675	--	6.07129	6.02056
	6.92383	4.90571		5.98532	0.3358				6.08104	1.34449		7.41065	5.63299				6.21558	1.77315	--	6.08798	5.51186
	6.94349	5.25222		6.00192	0.34305				6.11231	1.34801		7.43013	5.61037				6.23254	1.34028	--	6.10549	5.58266
	6.9622	5.02716		6.01889	0.34869				6.12945	1.3611		7.45011	5.62045				6.24952	1.92561	--	6.12347	6.34776
	6.98019	4.73209		6.03554	0.38				6.14667	1.37138		7.4703	5.61718				6.26629	2.46401	--	6.14044	5.82213
	6.99832	4.44817		6.05154	0.4067				6.1629	1.36658		7.48989	5.59833				6.28257	1.82539	--	6.17282	6.02263
	7.01659	4.05417		6.08242	0.40757				6.19521	1.37968		7.50847	5.58063				6.31365	1.98526	--	6.18953	5.24279
	7.0357	4.14003		6.09886	0.40017				6.21099	1.41103		7.52652	5.56979				6.32995	1.58869	--	6.20676	5.29138
	7.05516	4.73955		6.11595	0.38376				6.22733	1.43645		7.56517	5.53273				6.34714	1.92233	--	6.2244	6.05313
	7.07456	5.1997		6.1327	0.36724				6.24468	1.45675		7.58526	5.57648				6.36397	2.47774	--	6.24198	5.77685
	7.09313	5.0055		6.16494	0.37358				6.26181	1.46704		7.60475	5.6355				6.38046	2.00791	--	6.27463	6.07988
	7.11083	4.74395		6.18039	0.39079				6.29371	1.45687		7.6239	5.69332				6.41265	2.02312	--	6.29069	5.36397
	7.14687	4.23756		6.21238	0.39535				6.31005	1.44844		7.64288	5.73458				6.42802	1.41904	--	6.32472	5.61123
	7.16634	4.31314		6.22955	0.40174				6.34287	1.45511		7.67988	5.77516				6.44447	1.95822	--	6.34223	5.64138
	7.18575	5.07423		6.24582	0.40232				6.36055	1.45429		7.7001	5.79713				6.46175	2.09313	--	6.35942	6.04524
	7.20463	5.12908		6.2616	0.40499				6.3776	1.43735		7.71991	5.84359				6.47829	1.85311	--	6.3921	5.4088
	7.24138	4.99857		6.2778	0.4104				6.39352	1.41044		7.75768	5.93023				6.49424	2.59918	--	6.42493	5.30669
	7.25893	4.33529		6.30923	0.40733				6.42574	1.38413		7.77686	5.98574				6.51037	2.2446	--	6.44255	5.16668
	7.27767	4.54325		6.3262	0.41446				6.44204	1.37651		7.81465	6.03117				6.52639	1.39468	--	6.45969	5.76015
	7.29731	4.64324		6.34361	0.40635				6.45905	1.37181		7.83533	6.03719				6.54209	2.19042	--	6.4764	5.96867
	7.31613	4.53652		6.35967	0.37953				6.47648	1.3599		7.85532	6.03162				6.55899	1.90239	--	6.49296	5.49339
	7.33417	5.23996		6.37531	0.34264				6.49318	1.36281		7.8929	6.04597				6.57642	1.66015	--	6.52516	5.61347
	7.35261	4.98549		6.39141	0.30783				6.52492	1.35105		7.91212	6.04016				6.59299	2.53289	--	6.54221	5.25688
	7.37099	4.33335		6.40729	0.28035				6.55747	1.33956		7.95081	6.00614				6.60877	2.2015	--	6.55979	5.71982
	7.38891	4.86246		6.42353	0.25161				6.57456	1.32585		7.97137	5.98966				6.62503	1.86713	--	6.5766	6.16158
	7.40816	4.63893		6.44071	0.23348				6.59163	1.3075		7.9912	5.99121				6.64102	2.11094	--	6.60958	6.11481
	7.42827	4.33468		6.45789	0.21309				6.62396	1.29613		8.00978	6.0066				6.65716	1.37999	--	6.62588	5.85074
	7.4472	5.09811		6.47385	0.20676				6.65539	1.27637		8.02867	5.99101				6.6743	1.73387	--	6.65972	6.08713
	7.4652	4.81073		6.48954	0.18616				6.67241	1.26053		8.04759	5.96686				6.69181	2.60201	--	6.67756	6.02453
	7.48364	4.55772		6.50553	0.19695				6.68961	1.24524		8.06696	5.98713				6.70842	1.81276	--	6.7105	6.40911
	7.50199	4.83236		6.52159	0.22176				6.70624	1.24807		8.08705	6.02164				6.72423	2.21395	--	6.72732	5.92423
	7.52034	4.34162		6.53819	0.22024				6.73876	1.25081		8.10739	6.06826				6.74032	2.41591	--	6.74373	5.55483
	7.54	4.70487		6.55554	0.23904				6.75421	1.24737		8.12688	6.06742				6.75644	1.43903	--	6.76046	5.82309
	7.55995	5.0829		6.57248	0.22763				6.77028	1.23764		8.14537	6.05556				6.77308	1.84101	--	6.77821	5.7547
	7.57879	4.44717		6.58825	0.23655				6.78742	1.24766		8.16401	6.04612				6.79029	2.32206	--	6.79598	5.95384
	7.5969	4.72952		6.60381	0.25027				6.80439	1.27495		8.2027	6.09965				6.80743	2.07125	--	6.81275	6.22361
	7.61528	4.93493		6.61946	0.26701				6.82058	1.2951		8.22275	6.1343				6.82383	2.60829	--	6.82901	5.8034
	7.63351	4.30211		6.63579	0.27123				6.8529	1.30311		8.24269	6.17492				6.85524	1.89664	--	6.86198	5.90591
	7.65227	4.64737		6.65255	0.29635				6.8849	1.30361		8.26198	6.21559				6.87128	2.36194	--	6.87906	5.56337
	7.67192	5.08898		6.66946	0.3126				6.90236	1.32014		8.29895	6.18734				6.88812	2.33114	--	6.8969	6.27057
	7.69164	4.71507		6.68597	0.32047				6.91934	1.33615		8.31774	6.1842				6.90512	2.5876	--	6.91447	6.48676
	7.71005	5.14902		6.70176	0.36684				6.95151	1.36074		8.33782	6.2282				6.922	3.21278	--	6.93093	6.1542
	7.728	4.8858		6.71724	0.39154				6.96776	1.38346		8.35777	6.26091				6.93828	2.88947	--	6.94704	6.46355
	7.74607	4.46466		6.74935	0.43447				6.98371	1.38692		8.37708	6.31107				6.9538	2.69723	--	6.96331	6.1581
	7.76449	4.90409		6.76626	0.46486				7.00061	1.38732		8.41503	6.36816				6.98576	2.24736	--	6.97995	5.64549
	7.78375	4.85415		6.78283	0.48443				7.01817	1.41469		8.43319	6.37563				7.00302	2.46772	--	6.99717	6.29525
	7.80329	5.0741		6.79888	0.51721				7.03512	1.39957		8.4523	6.39704				7.0198	2.93305	--	7.01476	6.69587
	7.82248	5.55737		6.83029	0.53872				7.06715	1.3993		8.47253	6.39283				7.05235	2.65818	--	7.03217	6.36846
	7.84087	5.12697		6.86281	0.56927				7.08327	1.40233		8.49222	6.47187				7.06796	2.24849	--	7.04881	6.62115
	7.85863	4.72291		6.8797	0.57879				7.09978	1.39174		8.51103	6.55519				7.10012	2.27813	--	7.06471	6.2431
	7.87631	5.20982		6.91161	0.5753				7.11688	1.41936		8.53001	6.58626				7.11754	2.19214	--	7.08068	5.84377
	7.89496	4.74532		6.9277	0.58417				7.13418	1.44253		8.54916	6.58366				7.13391	2.55032	--	7.09769	5.98224
	7.91453	4.74759		6.94318	0.57625				7.15086	1.44616		8.56764	6.57231				7.14985	2.92937	--	7.11528	5.99784
	7.93378	5.57552		6.95919	0.57472				7.18266	1.45907		8.58725	6.5798				7.16613	2.46128	--	7.13247	6.40343
	7.95247	5.30375		6.97649	0.60178				7.19847	1.43007		8.60782	6.62227				7.19806	2.38125	--	7.1492	6.88216
	7.97095	4.93808		6.99357	0.60495				7.21503	1.42295		8.6277	6.67256				7.21513	2.46299	--	7.16574	6.26656
	8.00658	4.38578		7.00929	0.60624				7.23196	1.47215		8.64618	6.66458				7.23259	2.62864	--	7.1818	5.71465
	8.02546	4.46878		7.04158	0.5923				7.24908	1.47583		8.66522	6.67281				7.26459	2.7786	--	7.19784	6.00781
	8.0452	5.04175		7.05718	0.60026				7.26564	1.47675		8.68416	6.61857				7.28074	2.5878	--	7.21527	5.69396
	8.06406	4.92777		7.07361	0.61613				7.29705	1.48847		8.7031	6.58101				7.29693	2.05113	--	7.23295	5.84171
	8.08237	5.22188		7.09106	0.64518				7.3302	1.43995		8.72316	6.61489				7.33057	2.37215	--	7.24957	6.59598
	8.11897	4.61015		7.10816	0.67246				7.34734	1.41624		8.74364	6.64329				7.34795	2.19968	--	7.26593	6.36508
	8.1563	4.91182		7.13975	0.6638				7.36376	1.42527		8.76335	6.63572				7.36416	2.51594	--	7.28254	6.09415
	8.17622	5.01626		7.17172	0.65447				7.38	1.40166		8.78206	6.59272				7.37991	2.32703	--	7.31529	5.51284
	8.19488	5.40273		7.18858	0.62707				7.39613	1.40299		8.80093	6.53327				7.39593	2.01938	--	7.33299	5.84265
	8.21289	5.64028		7.20587	0.63562				7.41149	1.40257		8.81978	6.51368				7.41206	2.26741	--	7.35073	6.38158
	8.23156	5.11273		7.22244	0.63585				7.42769	1.42476		8.83908	6.52979				7.42874	1.93216	--	7.38356	6.69715
	8.24983	4.92547		7.25377	0.61515				7.44505	1.42945		8.85919	6.56577				7.44602	2.33858	--	7.40019	6.29424
	8.28797	4.90641		7.26956	0.57452				7.46194	1.4465		8.87948	6.64443				7.46317	2.9396	--	7.41647	5.70958
	8.30778	5.17574		7.28582	0.53231				7.4942	1.44572		8.89892	6.6685				7.47932	2.55323	--	7.43341	6.09472
	8.34443	5.34744		7.30258	0.50536				7.5106	1.44583		8.91754	6.655				7.51087	2.69905	--	7.45135	6.07648
	8.38123	4.94314		7.31962	0.49743				7.54283	1.43954		8.95502	6.65132				7.52722	2.01161	--	7.46904	6.06015
	8.4002	4.70323		7.33614	0.47083				7.56048	1.4422		8.97482	6.68664				7.54414	2.28531	--	7.48547	6.79401
	8.41996	5.30654		7.36735	0.44104				7.57732	1.44752		8.99481	6.75423				7.56104	2.85481	--	7.50168	6.56396
	8.4395	5.37744		7.38298	0.42106				7.59312	1.44908		9.01482	6.84253				7.57764	2.37471	--	7.51824	6.02394
	8.47606	5.53013		7.39967	0.42053				7.60916	1.43948		9.03418	6.90874				7.60933	2.41314	--	7.55205	5.75352
	8.51257	5.13631		7.41659	0.43138				7.62553	1.43376		9.05256	6.92083				7.62491	1.75879	--	7.56985	6.13645
	8.53178	5.37671		7.4332	0.42051				7.64174	1.44474		9.07066	6.9248				7.64158	1.93606	--	7.58734	6.44184
	8.55129	5.57496		7.44932	0.38345				7.65889	1.44077		9.08967	6.93747				7.65868	2.04403	--	7.60376	6.20266
	8.57035	5.54601		7.46503	0.36619				7.6764	1.44519		9.10985	6.99502				7.67543	2.0274	--	7.6361	6.22096
	8.58873	5.90568		7.48031	0.34921				7.69301	1.45215		9.12974	7.03646				7.6918	2.38264	--	7.65287	5.64062
	8.60647	5.53491		7.51312	0.33871				7.70886	1.44067		9.14915	7.03784				7.72346	1.76556	--	7.67028	5.83619
	8.62416	5.31251		7.53004	0.34291				7.72497	1.44862		9.16849	7.00819				7.7391	2.25749	--	7.68776	6.47903
	8.64294	5.47985		7.54596	0.31203				7.74107	1.45501		9.18732	6.94724				7.75592	2.21928	--	7.70476	6.36818
	8.66249	5.36344		7.56188	0.28883				7.75758	1.45005		9.2247	6.93197				7.77303	2.12195	--	7.73721	6.41949
	8.68167	5.49043		7.57813	0.2758				7.77481	1.4423		9.24513	6.90008				7.78933	2.87035	--	7.75327	6.09814
	8.70037	5.96896		7.59362	0.28206				7.79226	1.42264		9.26464	6.85448				7.82164	2.14179	--	7.77032	5.88707
	8.7189	5.47685		7.6272	0.28671				7.80878	1.40369		9.28332	6.82836				7.85353	2.16927	--	7.78787	6.37158
	8.73662	5.11243		7.64408	0.29526				7.82455	1.40102		9.3023	6.80159				7.8708	2.12914	--	7.80504	6.46523
	8.75424	5.64278		7.67556	0.27937				7.84035	1.39987		9.32135	6.76785				7.88807	2.78994	--	7.83821	6.53342
	8.77357	4.98441		7.6917	0.24935				7.87334	1.37873		9.35968	6.74329				7.90418	2.3029	--	7.85413	5.96816
	8.7934	5.24398		7.72418	0.2538				7.89037	1.37113		9.3803	6.70437				7.93642	2.37376	--	7.87037	5.68488
	8.81214	5.95139		7.74159	0.2641				7.90716	1.36365		9.39981	6.70603				7.95231	1.6202	--	7.88775	6.03141
	8.83029	5.50185		7.75847	0.26362				7.93941	1.35396		9.4374	6.72436				7.96875	1.75874	--	7.90531	6.16201
	8.86683	5.56662		7.79	0.25484				7.95485	1.3471		9.45642	6.74699				7.98618	2.43065	--	7.92195	6.5054
	8.8849	4.88071		7.82195	0.23765				7.98821	1.32953		9.49549	6.74719				8.0035	2.17134	--	7.93846	6.92181
	8.90451	5.5444		7.8388	0.22012				8.00518	1.29216		9.51615	6.73793				8.03544	2.5749	--	7.95515	6.1245
	8.92445	5.94488		7.85621	0.21521				8.02158	1.31752		9.53572	6.75847				8.05151	1.73542	--	7.98791	6.18805
	8.94284	5.40109		7.87272	0.21066				8.05361	1.32848		9.55433	6.8339				8.06773	1.98247	--	8.00568	5.97355
	8.96086	6.17724		7.90417	0.19767				8.06904	1.31981		9.59235	6.91273				8.08455	2.13314	--	8.02328	6.49454
	8.97942	5.70399		7.91991	0.2123				8.08554	1.32737		9.61172	6.96364				8.10188	2.06356	--	8.03975	7.08422
	8.99774	4.90707		7.93629	0.21214				8.10273	1.29804		9.632	6.99443				8.1188	2.49311	--	8.05612	6.58336
	9.01652	5.64336		7.95304	0.20655				8.11929	1.28838		9.65225	7.03413				8.15056	2.16315	--	8.07278	6.30019
	9.03643	5.62766		7.96994	0.23771				8.13536	1.2954		9.68998	7.10491				8.18261	2.08428	--	8.08917	6.04256
	9.05624	5.32993		7.98621	0.25144				8.15174	1.28123		9.72749	7.17875				8.19957	1.87927	--	8.10621	5.63744
	9.07465	6.2936		8.01728	0.25319				8.16787	1.29583		9.74742	7.22724				8.21676	2.6336	--	8.1241	6.40603
	9.0926	5.799		8.03298	0.2895				8.18366	1.30603		9.76751	7.26518				8.23353	2.34815	--	8.14179	6.71243
	9.11087	5.31209		8.04976	0.30162				8.2007	1.27411		9.78728	7.28049				8.24958	2.08252	--	8.15839	6.42002
	9.12935	5.79702		8.06667	0.33323				8.21825	1.27528		9.82473	7.33331				8.26508	2.41083	--	8.1747	6.7996
	9.14844	5.42839		8.08316	0.35413				8.23462	1.26184		9.843	7.38135				8.28071	2.17323	--	8.19112	6.23264
	9.1682	5.92549		8.11522	0.35657				8.2668	1.22266		9.88229	7.37982				8.29746	1.73995	--	8.20765	5.58177
	9.18761	6.5725		8.13052	0.35876				8.29895	1.23897		9.90212	7.33618				8.31456	2.39997	--	8.22489	6.19176
	9.20593	5.97063		8.14647	0.35326				8.31625	1.25624		9.92145	7.31475				8.33127	2.42599	--	8.24258	6.52024
	9.242	6.26855		8.16354	0.36943				8.33388	1.25248		9.94038	7.3188				8.36357	2.516	--	8.25983	6.50921
	9.26075	5.3836		8.18017	0.36609				8.35044	1.27266		9.95899	7.35366				8.37902	2.08047	--	8.27621	7.11168
	9.28011	5.78172		8.19604	0.36567				8.36633	1.26794		9.99694	7.33148				8.3948	2.27472	--	8.29238	6.44673
	9.29944	6.44742		8.21199	0.34161				8.38261	1.26959		10.0172	7.33141				8.412	2.44354	--	8.3086	5.83979
	9.31835	6.03442		8.22812	0.34103				8.39861	1.2716		10.0365	7.34278				8.4291	2.17805	--	8.32554	6.21725
	9.35451	5.93939		8.24354	0.3515				8.41528	1.30025		10.0745	7.42431				8.44516	2.40902	--	8.34301	6.14142
	9.3721	5.53289		8.25988	0.36182				8.43264	1.30933		10.0933	7.46883				8.46116	2.89825	--	8.3605	6.70125
	9.39112	5.76934		8.27722	0.35364				8.44984	1.30515		10.1321	7.48381				8.47743	2.17835	--	8.37748	7.25073
	9.41071	5.8937		8.29401	0.34896				8.48182	1.30288		10.1527	7.46725				8.50948	2.60525	--	8.39381	6.73897
	9.42975	5.97741		8.30964	0.34674				8.51387	1.31755		10.1906	7.46872				8.52683	2.2	--	8.40965	6.53287
	9.44826	6.33415		8.32563	0.36686				8.5307	1.34072		10.2099	7.52094				8.54395	2.45226	--	8.44324	5.99207
	9.4847	5.50797		8.34169	0.38598				8.54793	1.36136		10.2286	7.55637				8.5757	2.36848	--	8.4608	6.64988
	9.52187	5.73064		8.35735	0.38521				8.56484	1.36134		10.268	7.56805				8.60798	2.38096	--	8.47788	7.24659
	9.54149	5.66544		8.37408	0.36962				8.59675	1.3638		10.2884	7.48644				8.62471	1.92933	--	8.49464	6.858
	9.55984	6.02652		8.39144	0.35964				8.61237	1.36457		10.3264	7.42884				8.64208	2.58476	--	8.5268	6.46175
	9.59672	5.15334		8.40815	0.36911				8.6288	1.37019		10.3453	7.43161				8.65919	2.59182	--	8.54308	6.02813
	9.61468	5.42319		8.42388	0.37742				8.64595	1.39976		10.3838	7.42417				8.67516	2.19473	--	8.5607	6.44028
	9.65282	5.17969		8.43984	0.38655				8.66305	1.41826		10.4043	7.39635				8.69112	2.69208	--	8.57818	6.73812
	9.6726	5.88927		8.45579	0.39618				8.67951	1.40431		10.4245	7.33776				8.70712	2.04658	--	8.61109	7.09661
	9.69093	6.08444		8.47201	0.3824				8.71124	1.4013		10.4434	7.30065				8.74023	2.35935	--	8.62771	6.7557
	9.70904	5.62661		8.48896	0.38321				8.74367	1.39196		10.4621	7.28957				8.75767	2.36637	--	8.64387	6.30486
	9.74572	5.66121		8.50621	0.40953				8.76097	1.3924		10.4998	7.32625				8.77452	2.29454	--	8.66062	6.72174
	9.76453	5.20247		8.52251	0.42401				8.77742	1.40821		10.5196	7.32073				8.79041	2.76499	--	8.67851	6.72844
	9.78433	6.47129		8.53813	0.44587				8.79352	1.41043		10.5398	7.32599				8.80627	2.18318	--	8.69596	7.02212
	9.80397	6.13101		8.55389	0.44329				8.80976	1.40966		10.5595	7.36123				8.83863	2.24711	--	8.71222	7.53172
	9.82219	5.79651		8.5861	0.44023				8.84167	1.4222		10.5783	7.39814				8.85554	2.16092	--	8.72855	7.21228
	9.84033	6.7014		8.60296	0.44901				8.85868	1.44649		10.6151	7.38239				8.8725	2.9569	--	8.7452	6.68109
	9.85865	5.89612		8.61992	0.46906				8.8762	1.47545		10.6345	7.41441				8.88898	3.03024	--	8.76164	6.95931
	9.87729	5.36191		8.63629	0.51989				8.9082	1.50527		10.6548	7.44486				8.90488	2.52672	--	8.77894	6.75301
	9.89691	6.22235		8.66742	0.542				8.92446	1.51855		10.6746	7.49672				8.93618	2.79964	--	8.79696	7.11864
	9.91667	6.06763		8.70009	0.54203				8.94063	1.5307		10.6939	7.55788				8.95311	2.3073	--	8.81439	7.64156
	9.93571	5.91269		8.71696	0.57007				8.95701	1.53759		10.7316	7.6004				8.97014	2.98834	--	8.83065	7.2576
	9.9538	6.77475		8.73338	0.56744				8.97434	1.54545		10.7498	7.64757				8.98678	3.34122	--	8.86343	6.8983
	9.97172	5.81072		8.74951	0.57779				8.99177	1.55733		10.7696	7.68129				9.00292	3.03724	--	8.88024	6.63993
	10.0084	6.23614		8.76516	0.62581				9.02408	1.5486		10.7897	7.76528				9.03446	2.66593	--	8.8977	7.05119
	10.0277	5.59779		8.79647	0.64131				9.04021	1.54596		10.8089	7.83598				9.0675	2.73459	--	8.91542	7.62053
	10.0472	6.55888		8.81352	0.65637				9.07297	1.54693		10.8277	7.87898				9.08448	2.87893	--	8.93255	7.30489
	10.0661	6.94448		8.83014	0.66257				9.0905	1.55868		10.8468	7.89695				9.11666	3.04023	--	8.94876	7.52262
	10.0844	6.2521		8.86207	0.63576				9.10773	1.56644		10.8842	7.91602				9.13286	2.49643	--	8.96497	7.09391
	10.1021	6.55249		8.87818	0.64006				9.12387	1.58032		10.9045	7.95903				9.1485	2.20301	--	8.98127	6.77417
	10.1393	5.8178		8.89349	0.66063				9.13974	1.58855		10.9251	7.98226				9.1822	2.51471	--	8.99847	7.00872
	10.1587	6.74484		8.91001	0.659				9.17186	1.5964		10.9628	8.01577				9.19936	2.48172	--	9.01587	7.20088
	10.1776	6.94915		8.92756	0.6842				9.18875	1.61393		10.9819	8.02151				9.23133	2.8021	--	9.03319	7.40247
	10.1962	6.60799		8.94431	0.69191				9.20588	1.61776		11.0007	8.05168				9.24753	2.30865	--	9.05005	7.22074
	10.2147	7.01845		8.96007	0.65437				9.22262	1.62945		11.02	8.10948				9.28018	2.44616	--	9.06633	6.87495
	10.2324	6.38692		8.976	0.64219				9.25449	1.62843		11.0406	8.10093				9.29764	2.4652	--	9.08211	6.58439
	10.2699	6.58631		8.99188	0.62726				9.27001	1.63081		11.061	8.08247				9.31464	3.02849	--	9.09845	6.83153
	10.2894	6.57366		9.00767	0.62712				9.28665	1.62357		11.0802	8.11165				9.33057	3.31207	--	9.1159	6.72369
	10.3077	6.99884		9.02464	0.62716				9.30379	1.61894		11.1179	8.13213				9.34649	2.98076	--	9.13333	7.13405
	10.3259	7.322		9.04206	0.60455				9.32061	1.62282		11.1565	8.13622				9.37892	2.8275	--	9.15028	7.35111
	10.3445	6.56002		9.05852	0.5825				9.35301	1.60866		11.177	8.12105				9.39585	2.54586	--	9.16707	7.12677
	10.381	6.94323		9.07408	0.55252				9.36876	1.60667		11.197	8.09918				9.4132	3.43172	--	9.19939	7.1967
	10.4008	6.51932		9.10608	0.54739				9.40121	1.61183		11.2342	8.07776				9.42996	3.22953	--	9.23358	7.49352
	10.4202	7.00401		9.12237	0.54251				9.4185	1.62829		11.2528	8.08425				9.46146	3.6227	--	9.25083	7.87062
	10.4383	7.1865		9.13949	0.531				9.43484	1.64607		11.2722	8.07832				9.47726	2.80059	--	9.26723	7.63962
	10.4567	6.97059		9.15675	0.51221				9.4672	1.65085		11.2922	8.03836				9.49395	2.48174	--	9.30024	7.32834
	10.4934	6.75303		9.17297	0.47628				9.49896	1.65653		11.3123	8.03043				9.51084	3.22549	--	9.31633	7.03819
	10.5127	6.57508		9.18848	0.47545				9.51618	1.6564		11.3319	7.99828				9.52787	3.19224	--	9.3333	7.2573
	10.5326	7.10485		9.20415	0.47586				9.53357	1.68384		11.369	7.97765				9.54448	3.06613	--	9.35118	7.59379
	10.5519	7.02458		9.22006	0.46407				9.56579	1.70294		11.4071	7.97354				9.56031	3.58608	--	9.36854	7.26821
	10.5882	7.0397		9.23667	0.44932				9.58229	1.71474		11.4273	7.96251				9.57575	2.5706	--	9.40131	7.49656
	10.6251	6.76276		9.25355	0.41499				9.59818	1.72004		11.4469	7.97554				9.60876	3.00245	--	9.41807	6.77674
	10.6446	6.82312		9.27027	0.39566				9.63194	1.72462		11.466	7.993				9.62581	2.51439	--	9.43449	7.01835
	10.6645	7.35577		9.28636	0.39399				9.64925	1.72697		11.4851	8.01105				9.64233	3.08513	--	9.45174	7.35505
	10.6835	7.04626		9.30198	0.3922				9.68146	1.73112		11.5035	8.03852				9.65855	3.29802	--	9.46965	7.36052
	10.7015	7.27963		9.31732	0.35996				9.69758	1.73582		11.522	8.0254				9.67443	2.40921	--	9.487	7.68895
	10.7378	6.86328		9.33334	0.32523				9.71371	1.74493		11.5419	8.00424				9.70598	2.83662	--	9.51974	7.44286
	10.7568	6.84633		9.35037	0.31029				9.73062	1.74779		11.562	8.03377				9.72319	2.1464	--	9.55314	7.38499
	10.7761	7.20244		9.36718	0.30126				9.74804	1.73686		11.5811	8.04944				9.73991	3.09398	--	9.57065	7.17079
	10.7955	7.15566		9.38336	0.29276				9.76494	1.73751		11.6192	8.08257				9.77215	2.61042	--	9.58829	7.92158
	10.8142	7.42872		9.39938	0.28453				9.79685	1.75035		11.6566	8.09057				9.78838	2.80989	--	9.60541	7.91409
	10.8324	7.61276		9.43026	0.27064				9.81267	1.77174		11.6769	8.07885				9.8204	2.56521	--	9.62175	7.56741
	10.8501	7.01776		9.44654	0.2484				9.84594	1.78843		11.6973	8.11036				9.83794	3.11297	--	9.65412	7.24506
	10.8682	7.34142		9.46379	0.26192				9.86308	1.79443		11.7349	8.15992				9.855	2.99818	--	9.6711	6.97213
	10.8874	7.1019		9.48025	0.25631				9.87992	1.79194		11.7542	8.21101				9.88695	3.2875	--	9.6885	7.48465
	10.9068	7.17946		9.4961	0.2595				9.89612	1.79842		11.7923	8.26024				9.90319	2.62024	--	9.70594	7.57832
	10.9258	7.68642		9.52825	0.27291				9.91173	1.80479		11.8126	8.30239				9.93605	3.15669	--	9.72294	7.33849
	10.9443	7.46867		9.5438	0.28904				9.92739	1.81031		11.8329	8.31927				9.95351	3.11228	--	9.73903	7.73729
	10.9801	7.76721		9.56052	0.2995				9.94415	1.79919		11.8706	8.32925				9.97024	3.10132	--	9.75477	7.32182
	10.9984	7.39174		9.57787	0.30231				9.96132	1.78438		11.8896	8.36585				9.98608	3.51094	--	9.77128	7.12161
	11.018	7.26157		9.59418	0.30147				9.97815	1.76889		11.9287	8.41215				10.002	3.11163	--	9.78888	7.3033
	11.0372	7.91914		9.60972	0.30118				10.0105	1.74999		11.9491	8.44246				10.0181	2.7013	--	9.80627	7.26718
	11.074	8.05763		9.64186	0.30915				10.0419	1.73603		11.9691	8.50057				10.0346	2.90825	--	9.8231	7.59661
	11.0926	7.81108		9.65778	0.33313				10.0589	1.72883		11.988	8.51581				10.0517	3.00655	--	9.85614	7.13073
	11.129	8.15586		9.67485	0.35265				10.076	1.71341		12.0066	8.51405				10.0692	3.3444	--	9.88864	7.76998
	11.1489	8.0252		9.69229	0.33504				10.0923	1.70939		12.0252	8.52422				10.0857	3.42021	--	9.90653	7.1642
	11.1684	7.78882		9.70864	0.34223				10.1247	1.69799		12.0446	8.53159				10.1014	3.11387	--	9.92362	7.58739
	11.1865	8.23629		9.74022	0.34712				10.1404	1.68825		12.0645	8.5524				10.1329	2.83274	--	9.93986	7.83798
	11.2235	7.73573		9.77267	0.37206				10.174	1.67511		12.0846	8.56952				10.1497	2.52707	--	9.95644	7.45817
	11.261	7.81273		9.78973	0.42894				10.1914	1.66513		12.1042	8.58079				10.1667	2.90439	--	9.98925	7.79472
	11.2806	8.15489		9.80666	0.44105				10.2234	1.65089		12.1229	8.59655				10.1837	3.514	--	10.0064	7.81046
	11.2998	8.32348		9.82271	0.45589				10.2398	1.62434		12.1595	8.59123				10.2001	3.0589	--	10.0245	7.99682
	11.3182	7.95057		9.85401	0.48854				10.2724	1.59985		12.1792	8.60533				10.2312	2.83262	--	10.0417	8.12536
	11.3365	7.76391		9.86988	0.49463				10.2898	1.56233		12.1992	8.59309				10.2472	2.49018	--	10.0578	7.84183
	11.3734	7.63665		9.88671	0.53301				10.307	1.53991		12.2189	8.6171				10.2644	2.54859	--	10.0742	8.13944
	11.3928	7.72869		9.90383	0.57833				10.3391	1.51229		12.2382	8.63418				10.2814	3.09434	--	10.1075	7.68894
	11.4125	8.13247		9.92054	0.61327				10.3552	1.48709		12.2753	8.62128				10.2978	3.04585	--	10.1249	8.38259
	11.4314	8.15815		9.95203	0.65028				10.3715	1.46204		12.3142	8.5741				10.3299	3.14335	--	10.1429	8.57723
	11.4675	7.98917		9.96735	0.65147				10.3884	1.44919		12.3343	8.53342				10.3452	2.6078	--	10.1599	7.97888
	11.4855	7.58768		10.0004	0.68161				10.406	1.446		12.3722	8.53268				10.3614	3.1023	--	10.1761	8.36865
	11.5045	7.72472		10.0171	0.7209				10.4229	1.4322		12.3913	8.59767				10.3788	3.20663	--	10.1925	8.07993
	11.5239	8.14917		10.0334	0.75771				10.4545	1.42941		12.4289	8.63218				10.3956	3.17941	--	10.209	7.37035
	11.5434	8.13753		10.0651	0.77413				10.4704	1.41847		12.4495	8.63105				10.4116	3.68277	--	10.2259	7.74924
	11.5622	8.14794		10.097	0.76956				10.4869	1.41596		12.4696	8.56659				10.4277	3.49896	--	10.2436	7.82887
	11.5978	7.95221		10.1143	0.79209				10.504	1.40893		12.5072	8.53879				10.4439	2.79481	--	10.2613	7.70103
	11.6354	7.86573		10.1306	0.81297				10.5211	1.4007		12.5264	8.58739				10.4596	3.25761	--	10.2781	8.1074
	11.6548	7.65032		10.1464	0.84118				10.5377	1.40005		12.5651	8.63095				10.4764	2.99232	--	10.2941	7.7019
	11.6737	8.24102		10.1624	0.86024				10.5693	1.40482		12.5858	8.62746				10.4938	2.75211	--	10.3103	7.41293
	11.7103	7.80465		10.1939	0.8387				10.6019	1.41515		12.6058	8.5949				10.5105	3.4828	--	10.3269	7.69184
	11.7278	8.04768		10.2108	0.82758				10.6191	1.42172		12.6432	8.59323				10.5262	3.27195	--	10.3442	7.27498
	11.766	7.48476		10.2282	0.82968				10.6357	1.42553		12.6621	8.65197				10.5425	2.86391	--	10.3615	7.76378
	11.7855	8.04514		10.2601	0.82699				10.6521	1.42827		12.6814	8.68201				10.5747	2.59019	--	10.3788	8.4694
	11.8221	8.05533		10.2761	0.82536				10.6838	1.43652		12.7014	8.71331				10.5917	2.69615	--	10.3955	8.04282
	11.8405	8.2833		10.2919	0.80057				10.6996	1.43978		12.7218	8.7358				10.6092	3.36561	--	10.4275	8.24107
	11.8582	7.9084		10.3081	0.757				10.7168	1.46266		12.7415	8.8032				10.626	2.84535	--	10.4441	7.77052
	11.8771	7.95829		10.3254	0.72604				10.7339	1.48388		12.7787	8.88401				10.6577	3.28017	--	10.4617	8.07682
	11.8971	8.27368		10.3426	0.7283				10.7502	1.50428		12.817	8.93056				10.6739	2.3697	--	10.4789	8.58858
	11.9163	8.19125		10.3585	0.72336				10.7825	1.50764		12.837	8.92749				10.6904	2.42401	--	10.4958	8.44413
	11.9528	8.53046		10.3743	0.70717				10.8145	1.51682		12.8569	8.96029				10.7075	3.07841	--	10.5287	8.34966
	11.9712	7.89632		10.3904	0.66936				10.832	1.53014		12.8762	9.01388				10.7247	2.96307	--	10.5446	7.90413
	12.0089	8.18684		10.4228	0.64295				10.8491	1.56027		12.9133	9.0609				10.7411	3.17216	--	10.5615	8.22555
	12.0289	8.11927		10.4401	0.64673				10.8811	1.57591		12.952	9.03745				10.7725	2.61334	--	10.5792	8.18039
	12.0477	8.2176		10.457	0.6508				10.8974	1.57479		12.9722	8.98446				10.7885	2.83285	--	10.5962	8.31017
	12.084	8.12788		10.4728	0.65994				10.9133	1.57795		12.9916	8.94461				10.8054	2.86044	--	10.6127	8.68938
	12.1024	7.79853		10.4885	0.64435				10.9301	1.59366		13.0297	8.96909				10.8226	2.86937	--	10.6293	8.22346
	12.1212	8.03226		10.5203	0.62968				10.9475	1.62129		13.0479	8.97864				10.8395	3.63816	--	10.6456	7.87598
	12.1408	8.09384		10.5371	0.63166				10.9646	1.64033		13.0869	8.9479				10.8558	3.38365	--	10.6793	7.79567
	12.1607	8.35741		10.5541	0.64431				10.9967	1.6596		13.1068	8.88175				10.8713	3.00844	--	10.697	7.95299
	12.1794	8.37681		10.5707	0.62528				11.0128	1.66604		13.1257	8.85554				10.8867	3.21773	--	10.7139	8.29474
	12.2154	7.9852		10.5866	0.60534				11.0462	1.68212		13.1637	8.89474				10.9029	2.87255	--	10.7469	8.15257
	12.2529	7.90721		10.6022	0.57029				11.0636	1.68795		13.2016	8.95737				10.92	2.77188	--	10.7633	7.66486
	12.2722	8.32111		10.6341	0.56214				11.0803	1.69983		13.2221	8.99132				10.9368	3.58265	--	10.7799	7.34574
	12.2914	8.92605		10.6511	0.56275				11.1121	1.7021		13.2422	8.97055				10.9533	3.34226	--	10.7977	7.80471
	12.3101	8.39382		10.6678	0.53239				11.1279	1.70795		13.2796	9.00058				10.9696	3.12347	--	10.8156	7.97218
	12.3457	8.54299		10.6999	0.51155				11.1446	1.70963		13.2987	9.04276				10.9854	3.30832	--	10.8324	8.09439
	12.364	8.0842		10.7155	0.49174				11.1619	1.71108		13.3372	9.10005				11.0009	2.88448	--	10.8486	8.41693
	12.3836	8.19205		10.7477	0.49722				11.1791	1.71213		13.3577	9.09198				11.0175	3.07337	--	10.8651	8.16048
	12.4029	9.03986		10.7647	0.50082				11.1955	1.71486		13.3777	9.0402				11.0349	3.2354	--	10.8817	7.80702
	12.4216	8.90473		10.7808	0.51096				11.2268	1.70066		13.3963	9.0187				11.0514	3.20185	--	10.8988	7.91223
	12.4582	8.7619		10.7966	0.5032				11.2426	1.70928		13.4151	9.00633				11.0672	3.64827	--	10.9165	8.16335
	12.4757	8.24339		10.8127	0.48533				11.2595	1.71049		13.4537	9.00474				11.0995	2.93186	--	10.9342	8.30921
	12.4945	8.5525		10.8282	0.50221				11.2766	1.70481		13.474	8.97739				11.1152	3.23906	--	10.9508	8.67986
	12.5143	8.81372		10.8611	0.51254				11.2932	1.70115		13.4943	8.9774				11.1322	3.54205	--	10.9668	8.48421
	12.5333	8.60926		10.8782	0.50748				11.3255	1.69315		13.5137	9.00091				11.1496	3.26555	--	10.983	8.15298
	12.5515	9.28258		10.9099	0.51431				11.3573	1.69223		13.5506	9.01664				11.1662	3.55029	--	10.9996	7.95226
	12.5882	8.33198		10.9262	0.5059				11.3747	1.70485		13.5694	9.02575				11.1981	3.18236	--	11.0168	7.83617
	12.606	8.6081		10.942	0.51442				11.3915	1.71396		13.589	9.0942				11.2302	3.02231	--	11.0344	8.16341
	12.6252	8.55526		10.9583	0.50599				11.4075	1.7108		13.6089	9.16645				11.2475	3.0758	--	11.0517	8.2336
	12.6452	8.43173		10.9756	0.49054				11.4236	1.7102		13.629	9.26679				11.2648	3.46191	--	11.0845	7.83713
	12.6642	8.95204		10.9928	0.48874				11.44	1.70873		13.6485	9.32422				11.2971	3.25447	--	11.1171	7.54109
	12.6822	8.76349		11.0089	0.47849				11.4723	1.7112		13.6853	9.38377				11.3132	2.97974	--	11.1348	7.61151
	12.7009	8.54616		11.0407	0.46229				11.4899	1.71733		13.7042	9.44462				11.3459	2.53598	--	11.152	8.00727
	12.7192	8.73902		11.0734	0.43457				11.5068	1.71662		13.7243	9.47593				11.3632	3.12733	--	11.1689	8.2265
	12.7375	8.29419		11.0906	0.42068				11.5388	1.72614		13.7441	9.54672				11.3804	3.37791	--	11.1854	7.83236
	12.757	8.48292		11.1073	0.40764				11.5549	1.73645		13.7635	9.59927				11.3965	3.03017	--	11.2174	8.01133
	12.7769	8.9787		11.1389	0.38285				11.5879	1.74613		13.7826	9.65097				11.4279	2.80411	--	11.2345	7.78817
	12.7958	8.91913		11.1707	0.37811				11.6055	1.75921		13.8015	9.67996				11.4442	2.22321	--	11.2523	8.09567
	12.8139	9.21111		11.1875	0.35697				11.6222	1.77353		13.8197	9.7344				11.4611	2.80339	--	11.2691	8.46594
	12.8505	8.51085		11.2045	0.33672				11.6544	1.78142		13.8592	9.80474				11.4782	3.41966	--	11.3021	8.22765
	12.8694	8.82211		11.2209	0.33131				11.6869	1.79651		13.8789	9.84965				11.4951	3.28762	--	11.3348	7.88026
	12.889	9.14856		11.2367	0.33659				11.7042	1.78907		13.9167	9.89702				11.5113	3.87198	--	11.3524	8.4035
	12.9085	9.05985		11.2522	0.33576				11.7216	1.78657		13.9542	9.92038				11.527	3.36314	--	11.3702	8.42853
	12.9271	9.29587		11.2843	0.34955				11.738	1.79952		13.9738	9.98242				11.5425	3.01293	--	11.4029	8.65119
	12.963	8.91923		11.3012	0.34847				11.7538	1.79662		13.9943	9.9928				11.5591	3.37714	--	11.4195	8.27626
	13.0006	8.79531		11.3178	0.34001				11.7856	1.80095		14.0139	9.98375				11.5762	3.13363	--	11.436	8.01156
	13.0201	9.0617		11.3339	0.35481				11.8024	1.80451		14.0325	10.0177				11.5929	3.62961	--	11.4528	8.34357
	13.0394	9.56876		11.3652	0.35688				11.8196	1.80712		14.0516	10.0605				11.6092	4.33257	--	11.4706	8.44242
	13.058	9.29218		11.398	0.35438				11.8367	1.81248		14.0705	10.047				11.6253	3.53687	--	11.4884	8.52817
	13.0757	8.84647		11.4148	0.35787				11.8688	1.8194		14.1098	10.0138				11.641	3.34105	--	11.505	8.912
	13.1118	8.7481		11.4467	0.3608				11.9006	1.81099		14.1303	9.9213				11.6566	3.66549	--	11.5213	8.56655
	13.1314	8.56912		11.4629	0.3739				11.9176	1.81675		14.1498	9.88963				11.6733	2.89691	--	11.5378	8.3507
	13.1506	9.23119		11.4785	0.37598				11.9346	1.81944		14.1684	9.89628				11.6905	3.42311	--	11.5715	8.12661
	13.1878	8.80772		11.5116	0.35228				11.9512	1.8396		14.2064	9.87323				11.7069	4.12851	--	11.5892	8.52123
	13.2236	8.57257		11.5288	0.34351				11.9675	1.85945		14.246	9.85144				11.723	3.65412	--	11.6068	8.85666
	13.2428	8.59356		11.5607	0.339				11.9989	1.86073		14.2665	9.78559				11.7548	3.68401	--	11.6235	8.58898
	13.2626	9.19389		11.5769	0.32402				12.0153	1.86195		14.2859	9.75117				11.7707	3.10038	--	11.6558	8.47967
	13.2993	9.3514		11.6089	0.32677				12.0325	1.86425		14.323	9.7486				11.7878	3.70011	--	11.6726	7.81185
	13.3361	8.74589		11.6262	0.29801				12.0493	1.88153		14.3618	9.75805				11.8052	3.93749	--	11.6899	8.17168
	13.3734	9.34303		11.6432	0.25101				12.0815	1.88482		14.3818	9.71924				11.8215	3.71758	--	11.7074	8.53732
	13.3935	8.98573		11.6591	0.22949				12.1131	1.88184		14.4016	9.66382				11.8375	4.46368	--	11.7245	8.42956
	13.4122	9.31505		11.675	0.22052				12.13	1.86631		14.4209	9.62221				11.8539	3.91264	--	11.7409	8.68055
	13.4487	8.76083		11.6909	0.20726				12.1476	1.86751		14.4396	9.57649				11.8697	3.17591	--	11.7728	8.19783
	13.4855	8.98628		11.7235	0.20149				12.1643	1.87686		14.4768	9.56718				11.8859	3.87297	--	11.7897	8.16981
	13.5052	9.1836		11.7408	0.19024				12.1966	1.88617		14.4969	9.56089				11.9032	3.95339	--	11.8074	8.11088
	13.5251	9.58994		11.7574	0.17999				12.2128	1.88524		14.5168	9.55753				11.9207	3.60472	--	11.8246	8.36713
	13.5438	9.44583		11.7729	0.17873				12.2458	1.87321		14.5361	9.57877				11.9372	4.13613	--	11.8413	9.04114
	13.5801	9.50194		11.8045	0.16984				12.2634	1.86087		14.5737	9.60611				11.9531	3.77757	--	11.858	8.74893
	13.5986	9.22135		11.8209	0.17254				12.2802	1.87479		14.5918	9.60064				11.9692	3.25501	--	11.8739	8.34451
	13.6178	9.30585		11.8377	0.18129				12.2961	1.88474		14.6112	9.61381				11.9853	3.60498	--	11.8899	8.66968
	13.6374	9.86297		11.8547	0.17926				12.3123	1.8967		14.6315	9.65066				12.0021	3.21877	--	11.9072	8.28829
	13.6569	9.77408		11.8712	0.17992				12.3283	1.87845		14.6511	9.76109				12.0193	3.54891	--	11.9248	8.37371
	13.6931	9.46319		11.887	0.1866				12.345	1.85341		14.6701	9.82815				12.0364	4.15996	--	11.9416	8.95639
	13.7294	9.25023		11.9024	0.17458				12.3621	1.84378		14.6891	9.85032				12.0526	3.64757	--	11.9747	8.7189
	13.7488	9.02523		11.9179	0.17103				12.3793	1.85387		14.7081	9.86324				12.0841	3.94919	--	12.0072	8.36797
	13.7683	9.56375		11.9346	0.19397				12.3958	1.84859		14.7266	9.83077				12.1003	3.4312	--	12.0249	8.40722
	13.7874	9.77407		11.9514	0.20856				12.4117	1.84119		14.7464	9.86893				12.117	3.76618	--	12.0427	8.96895
	13.8059	9.52463		11.9679	0.21931				12.4275	1.82384		14.7669	9.91409				12.134	4.49208	--	12.0593	8.65917
	13.8238	9.31304		11.984	0.20922				12.4603	1.82612		14.7865	9.93062				12.1507	3.98886	--	12.0756	8.87636
	13.8603	9.02111		12	0.19318				12.4773	1.85308		14.8051	9.91279				12.1669	4.17668	--	12.1086	8.01036
	13.8797	9.25877		12.0154	0.19672				12.4943	1.86813		14.8431	9.87925				12.198	3.49469	--	12.1255	8.14407
	13.8986	9.55129		12.0312	0.21581				12.5106	1.86992		14.8621	9.84877				12.2146	3.68142	--	12.1433	8.6584
	13.9358	9.62941		12.0482	0.21505				12.5419	1.85633		14.8823	9.8508				12.2317	4.01391	--	12.1611	8.31247
	13.9537	9.17792		12.065	0.23742				12.5581	1.85762		14.9028	9.92131				12.2484	3.95156	--	12.1776	8.58242
	13.9907	9.14517		12.0809	0.2507				12.5751	1.87052		14.9223	9.98998				12.2648	4.28499	--	12.1939	8.76495
	14.0105	9.32266		12.0968	0.25118				12.5921	1.88128		14.9411	9.9842				12.2809	4.0488	--	12.2104	8.12173
	14.0292	9.67703		12.113	0.27699				12.6085	1.86813		14.96	9.99607				12.2965	3.28858	--	12.2443	8.34848
	14.0473	9.96784		12.1285	0.29966				12.6406	1.85026		14.9789	10.0071				12.3122	3.71459	--	12.262	8.40171
	14.0659	9.63835		12.1447	0.32225				12.6562	1.84749		14.9985	10.0411				12.3293	3.5649	--	12.2794	8.82567
	14.102	9.62071		12.1619	0.32955				12.6729	1.85795		15.0187	10.0879				12.3464	3.42366	--	12.3119	8.48715
	14.1216	9.59042		12.1788	0.33887				12.6902	1.86132		15.0387	10.1056				12.3625	4.27398	--	12.3449	8.27625
	14.1414	9.96266		12.1945	0.35511				12.7068	1.84281		15.0579	10.0973				12.3947	3.6819	--	12.3623	8.11892
	14.1782	10.1264		12.2105	0.36313				12.7229	1.84449		15.0765	10.0895				12.4263	3.82728	--	12.3798	8.7798
	14.1968	9.80612		12.2267	0.37924				12.7391	1.85675		15.0951	10.1326				12.4436	3.66303	--	12.397	8.64223
	14.2148	9.49145		12.2424	0.36677				12.7552	1.87408		15.1335	10.1889				12.4612	4.32561	--	12.4293	8.5894
	14.2533	9.96608		12.2588	0.36932				12.7877	1.88642		15.1536	10.2092				12.4934	4.08467	--	12.4454	8.21353
	14.273	9.90585		12.2762	0.37713				12.8053	1.88512		15.1735	10.2436				12.5098	4.2734	--	12.4626	8.03014
	14.3095	10.2414		12.293	0.36527				12.822	1.87458		15.2111	10.2826				12.5256	3.62931	--	12.4802	8.47487
	14.328	9.68237		12.3088	0.37404				12.8542	1.86974		15.2488	10.3023				12.5419	3.34752	--	12.4973	8.44372
	14.3465	9.48556		12.3247	0.38928				12.8702	1.85902		15.269	10.3225				12.5593	4.07152	--	12.5305	8.65069
	14.3656	9.73192		12.3407	0.3853				12.9036	1.8548		15.2888	10.3176				12.5765	3.82288	--	12.5464	8.14221
	14.3855	10.0851		12.3569	0.37846				12.9211	1.8436		15.308	10.3198				12.6085	4.18842	--	12.5626	8.34757
	14.4049	10.0417		12.3738	0.37595				12.9376	1.84315		15.327	10.3652				12.6245	3.49629	--	12.5801	8.54926
	14.4411	10.0603		12.391	0.36242				12.9698	1.84702		15.3456	10.4055				12.6406	3.30448	--	12.5976	8.4658
	14.4592	9.75301		12.4074	0.36308				12.9858	1.83179		15.3833	10.4037				12.6573	3.67435	--	12.6141	8.97131
	14.4969	9.72283		12.4231	0.36262				13.0024	1.82234		15.4038	10.3711				12.6747	3.62402	--	12.6305	9.18844
	14.5165	10.2053		12.4389	0.34614				13.0198	1.8229		15.4233	10.3615				12.6918	3.63616	--	12.6473	8.51617
	14.5357	10.3084		12.4547	0.32328				13.037	1.81609		15.4613	10.3831				12.7076	4.03088	--	12.6634	8.75995
	14.5539	10.1213		12.471	0.2891				13.0688	1.81143		15.4801	10.4199				12.7233	3.67693	--	12.6799	9.10022
	14.5715	9.92334		12.4878	0.27722				13.101	1.80335		15.5185	10.4206				12.7391	3.49116	--	12.6977	8.77358
	14.6083	9.72957		12.5048	0.27435				13.1179	1.78644		15.5391	10.4016				12.7556	3.6166	--	12.7156	9.29112
	14.628	9.91726		12.5212	0.27228				13.135	1.77064		15.5772	10.4326				12.7726	3.31505	--	12.7484	8.9839
	14.6471	10.3289		12.5523	0.2717				13.152	1.76481		15.5963	10.5082				12.7897	3.73464	--	12.7814	8.72264
	14.6839	10.1595		12.5679	0.26135				13.1841	1.75999		15.6151	10.5974				12.8063	3.85904	--	12.7984	8.64255
	14.7015	9.90481		12.5847	0.23184				13.2161	1.75674		15.6547	10.6452				12.8222	3.48461	--	12.8162	9.5678
	14.7388	10.0046		12.6016	0.21764				13.2332	1.75139		15.6752	10.6591				12.8534	3.82664	--	12.8338	9.31883
	14.7584	10.2327		12.618	0.21253				13.2501	1.73566		15.7128	10.6715				12.8703	3.16612	--	12.8502	9.00041
	14.777	10.452		12.65	0.22003				13.2828	1.72975		15.7318	10.7372				12.8874	3.61488	--	12.8665	9.53319
	14.8137	10.0493		12.6652	0.23044				13.314	1.73947		15.7509	10.7578				12.9041	4.06751	--	12.883	8.79336
	14.85	10.2018		12.6812	0.23053				13.3307	1.73842		15.7706	10.7586				12.9204	3.39656	--	12.8998	8.66906
	14.8699	10.1062		12.6982	0.21146				13.348	1.73449		15.7911	10.7474				12.9519	3.45029	--	12.9172	9.03608
	14.8897	10.3472		12.7148	0.19868				13.3645	1.724		15.8113	10.6975				12.9847	3.78938	--	12.935	9.06962
	14.9079	10.6434		12.7307	0.21563				13.3968	1.7136		15.8488	10.7016				13.0019	3.77461	--	12.9523	9.1495
	14.9447	10.1981		12.7467	0.21736				13.4126	1.72427		15.8673	10.6977				13.0181	3.49476	--	12.9684	9.43377
	14.9819	10.024		12.763	0.24931				13.4456	1.73418		15.9065	10.6767				13.0341	4.17878	--	12.9845	8.9108
	15.0018	10.6313		12.7784	0.25375				13.4631	1.73503		15.9265	10.6434				13.0503	3.47166	--	13.0178	9.0831
	15.0213	10.7267		12.7949	0.23563				13.4954	1.7415		15.9463	10.6217				13.0659	2.96785	--	13.0352	8.90097
	15.0576	10.8024		12.8123	0.25003				13.5117	1.74531		15.9836	10.6592				13.0822	3.80178	--	13.0527	9.4716
	15.076	10.5262		12.829	0.25009				13.5277	1.74824		16.0018	10.6625				13.0995	3.67543	--	13.0697	9.66043
	15.0945	10.0794		12.8605	0.27843				13.5441	1.75517		16.0214	10.6275				13.1167	3.7362	--	13.086	9.46986
	15.1137	10.5346		12.8766	0.30895				13.5613	1.7578		16.0416	10.6061				13.1327	4.1535	--	13.118	9.49007
	15.1336	11.1154		12.9091	0.32702				13.5787	1.75596		16.0612	10.6119				13.1487	3.70099	--	13.1354	8.9911
	15.1529	10.9368		12.9265	0.33052				13.6109	1.75272		16.0996	10.6149				13.1649	3.31065	--	13.1529	9.45283
	15.189	10.8417		12.9433	0.36215				13.6434	1.76164		16.1364	10.6703				13.1808	3.74494	--	13.17	9.80843
	15.207	10.4971		12.959	0.36633				13.6601	1.76348		16.1562	10.693				13.1974	3.22555	--	13.1866	9.49202
	15.2257	10.8218		12.975	0.38382				13.6774	1.77789		16.1764	10.7013				13.2148	3.62117	--	13.219	9.23075
	15.2451	10.8235		12.991	0.41791				13.6945	1.79611		16.2143	10.731				13.2319	4.18797	--	13.2527	9.30098
	15.2645	10.8885		13.0073	0.42945				13.7107	1.81747		16.2522	10.801				13.2479	3.75732	--	13.2703	9.61821
	15.2834	11.3927		13.024	0.44925				13.7425	1.84015		16.2709	10.849				13.2801	3.72873	--	13.3033	9.93321
	15.3015	11.0862		13.0411	0.46442				13.7588	1.859		16.291	10.9307				13.2964	3.15726	--	13.32	9.29445
	15.3194	10.5412		13.0577	0.48619				13.7756	1.87928		16.3115	10.9829				13.3133	3.3948	--	13.3361	9.10969
	15.3373	10.9955		13.0734	0.50851				13.7928	1.89979		16.3305	10.9941				13.3306	3.98106	--	13.3529	9.52115
	15.3564	10.6495		13.089	0.52697				13.8096	1.91645		16.3493	11.0692				13.3474	3.45795	--	13.3708	9.64544
	15.3757	10.7349		13.1214	0.55224				13.8413	1.93558		16.3686	11.1048				13.3633	3.87723	--	13.3883	9.80896
	15.3947	11.3456		13.1383	0.57181				13.8569	1.9376		16.4067	11.1429				13.3948	3.26314	--	13.4045	10.1056
	15.4133	10.7733		13.155	0.59041				13.8735	1.93813		16.427	11.1727				13.4114	3.17798	--	13.4209	9.81501
	15.4495	11.0824		13.1712	0.59452				13.8907	1.95857		16.4474	11.1988				13.4283	3.39144	--	13.4375	9.24682
	15.4676	10.487		13.1869	0.61191				13.9075	1.98467		16.4664	11.2028				13.4453	3.59151	--	13.4712	9.24856
	15.487	10.4992		13.218	0.65555				13.94	2.00529		16.5042	11.1509				13.462	3.63941	--	13.4891	9.70489
	15.5064	11.0432		13.2349	0.68188				13.9714	2.00698		16.5232	11.1183				13.4932	3.15775	--	13.5066	10.068
	15.5249	10.7138		13.2518	0.67359				13.9882	2.01057		16.543	11.0991				13.5089	3.53051	--	13.5229	9.81084
	15.5432	11.0736		13.268	0.67486				14.0054	2.02307		16.5633	11.092				13.5259	3.25635	--	13.5558	9.68344
	15.5796	10.446		13.2841	0.67902				14.0218	2.04977		16.5832	11.0621				13.543	3.11083	--	13.5725	9.18241
	15.5982	10.8196		13.3002	0.68856				14.0378	2.07419		16.6022	11.0406				13.5595	3.80592	--	13.5899	9.54274
	15.618	10.8199		13.3315	0.69949				14.0542	2.0727		16.6207	11.0042				13.5918	3.42229	--	13.6076	10.2628
	15.6374	10.6925		13.3485	0.70699				14.0701	2.06585		16.6392	10.9919				13.6232	3.69023	--	13.6248	9.82588
	15.6556	11.1393		13.365	0.686				14.0861	2.06939		16.6785	10.9859				13.6404	3.45475	--	13.6411	10.012
	15.6925	10.6009		13.3969	0.67367				14.1034	2.08101		16.6985	10.993				13.6573	4.02687	--	13.6734	9.26466
	15.7297	10.5173		13.4129	0.68998				14.1209	2.08536		16.7182	10.97				13.6734	3.80095	--	13.6906	9.34101
	15.7496	10.8032		13.4449	0.69293				14.1529	2.08349		16.7372	10.9669				13.7058	3.8193	--	13.7082	9.6059
	15.7689	11.2012		13.4623	0.68605				14.1692	2.0656		16.7738	10.9096				13.7215	3.33204	--	13.7257	9.74999
	15.8055	11.0618		13.4789	0.68963				14.2017	2.05812		16.7935	10.8471				13.7553	4.00825	--	13.7426	9.95386
	15.8238	10.7313		13.4946	0.66504				14.2192	2.08239		16.8137	10.7832				13.7724	3.71897	--	13.7745	9.46765
	15.8424	10.5161		13.5107	0.63791				14.2365	2.09968		16.8333	10.7182				13.7882	3.94442	--	13.8082	9.47068
	15.8619	10.7333		13.5267	0.63478				14.2688	2.11439		16.8715	10.7111				13.804	4.30847	--	13.8256	9.79379
	15.8817	11.2823		13.5594	0.63957				14.3012	2.11224		16.8899	10.7027				13.8203	3.32317	--	13.8426	10.1693
	15.9007	11.2398		13.5768	0.62812				14.318	2.12448		16.9285	10.6424				13.8363	3.68786	--	13.8756	9.94258
	15.9366	10.8135		13.5933	0.63897				14.3353	2.15076		16.9488	10.6235				13.853	4.20537	--	13.8914	9.6696
	15.9546	10.539		13.6251	0.63373				14.3523	2.18301		16.9678	10.6427				13.8706	3.91195	--	13.9259	9.56564
	15.9736	10.4591		13.6572	0.65582				14.3683	2.19116		17.0058	10.724				13.8876	4.35471	--	13.9432	9.79391
	15.993	10.7529		13.6743	0.66022				14.3841	2.18873		17.0243	10.7747				13.9194	3.93709	--	13.9595	10.1568
	16.0125	11.1601		13.6914	0.68053				14.3999	2.18165		17.0636	10.7923				13.952	3.59164	--	13.976	9.86506
	16.0314	10.9032		13.7232	0.69972				14.4165	2.19188		17.084	10.7892				13.9689	3.54715	--	13.9927	9.53434
	16.0494	11.0881		13.7548	0.69643				14.4336	2.20586		17.1214	10.8364				13.9862	4.52088	--	14.0257	9.64052
	16.0671	10.8949		13.7714	0.72126				14.4506	2.20584		17.1408	10.9225				14.0029	4.20416	--	14.0437	9.85768
	16.1045	10.9559		13.7885	0.72068				14.4672	2.20386		17.1791	11.0069				14.0187	3.99273	--	14.0611	10.0444
	16.1239	11.2923		13.8053	0.74442				14.4833	2.20905		17.1995	11.0317				14.0502	3.68081	--	14.0938	9.98683
	16.1428	11.4533		13.837	0.7617				14.5145	2.23266		17.2198	11.0151				14.0671	3.46096	--	14.1103	9.50036
	16.1613	11.7119		13.8524	0.76291				14.5312	2.25967		17.2573	11.0268				14.0841	4.00417	--	14.1267	9.28072
	16.1795	11.4317		13.8853	0.76801				14.5483	2.28479		17.2764	11.0821				14.1009	4.48961	--	14.1441	9.99972
	16.1972	11.2193		13.9021	0.77058				14.5649	2.28755		17.3156	11.1001				14.1332	4.44045	--	14.1619	10.1141
	16.2155	11.6373		13.9184	0.78622				14.5974	2.29048		17.3361	11.109				14.1486	3.9783	--	14.1791	10.0755
	16.2353	10.9828		13.9346	0.77939				14.6131	2.30268		17.3559	11.0825				14.1816	3.67768	--	14.2119	9.40912
	16.2544	11.13		13.9503	0.78654				14.6459	2.32729		17.3746	11.0812				14.1986	4.08611	--	14.2283	9.08953
	16.2726	11.5984		13.9655	0.78597				14.6631	2.35257		17.3931	11.1052				14.2151	4.31124	--	14.2451	9.70188
	16.2908	11.1675		13.9818	0.79824				14.6792	2.37004		17.4313	11.1259				14.2474	4.11381	--	14.2629	9.60386
	16.3093	10.8886		13.999	0.8085				14.6953	2.35913		17.4514	11.1216				14.2627	3.61726	--	14.2807	10.0966
	16.346	10.7085		14.0154	0.81659				14.7118	2.3539		17.4713	11.1458				14.2788	3.85387	--	14.2975	10.3365
	16.366	10.8768		14.0473	0.83163				14.7438	2.36065		17.4907	11.1449				14.2961	3.70505	--	14.3135	9.64492
	16.3854	11.0627		14.0786	0.83405				14.7611	2.3671		17.5279	11.1787				14.3128	3.79384	--	14.3462	9.61204
	16.4035	10.8266		14.0954	0.83846				14.7785	2.38179		17.5463	11.1794				14.3288	4.17436	--	14.3634	9.30642
	16.4219	11.4883		14.1128	0.82888				14.8105	2.37742		17.5661	11.1626				14.3613	3.8752	--	14.3809	10.2375
	16.4405	11.123		14.1292	0.82471				14.827	2.36734		17.5862	11.1787				14.3768	4.07383	--	14.3984	10.6935
	16.4587	10.8134		14.161	0.82279				14.8594	2.37976		17.6056	11.1967				14.3933	3.96124	--	14.4152	9.91742
	16.478	11.3258		14.1768	0.82328				14.8768	2.39014		17.6437	11.1994				14.4108	3.72328	--	14.4313	10.247
	16.4979	11.3289		14.2102	0.81581				14.894	2.41407		17.6619	11.2269				14.4278	4.25972	--	14.4639	9.48221
	16.517	11.3519		14.2276	0.80485				14.9263	2.42015		17.7008	11.2258				14.4437	4.06381	--	14.4815	9.77317
	16.5349	11.8045		14.2438	0.809				14.9424	2.40777		17.721	11.2171				14.4761	4.05788	--	14.4987	10.2327
	16.5532	11.3555		14.2595	0.82609				14.9756	2.38988		17.7399	11.2443				14.492	3.87731	--	14.5156	10.2797
	16.5902	11.4529		14.2756	0.82163				14.993	2.38214		17.778	11.2892				14.5088	4.11197	--	14.5321	10.716
	16.6098	10.9012		14.3079	0.81624				15.0098	2.37868		17.7964	11.329				14.5261	4.26304	--	14.5484	10.3458
	16.6296	11.3711		14.3251	0.81483				15.0416	2.37874		17.8157	11.3681				14.543	3.93701	--	14.5644	9.93946
	16.6484	11.6577		14.3421	0.81138				15.0575	2.36755		17.8361	11.3703				14.559	4.32059	--	14.5811	10.2786
	16.6844	11.6028		14.3735	0.82278				15.074	2.3623		17.8563	11.365				14.5751	4.51963	--	14.5987	10.1081
	16.7025	11.1888		14.3892	0.83371				15.091	2.35064		17.8752	11.4075				14.5911	3.90604	--	14.6159	10.2526
	16.7215	10.7259		14.4051	0.83672				15.1083	2.3432		17.9132	11.4266				14.6075	4.1487	--	14.6323	10.8182
	16.741	11.6231		14.4217	0.82185				15.125	2.33966		17.9516	11.4453				14.6246	4.26642	--	14.6653	10.4421
	16.7605	11.7094		14.4387	0.83143				15.1566	2.31169		17.9721	11.4881				14.6418	4.43112	--	14.6986	10.1802
	16.7791	11.3365		14.4553	0.8268				15.1724	2.28205		17.9921	11.5042				14.6583	4.72104	--	14.7165	10.1283
	16.7971	11.8317		14.4715	0.83281				15.1892	2.25887		18.0109	11.5248				14.6741	4.48761	--	14.7336	10.6743
	16.8148	11.4874		14.5025	0.84021				15.2062	2.24523		18.0487	11.5127				14.6899	4.16315	--	14.7665	10.4862
	16.8331	11.1229		14.5187	0.84579				15.223	2.23831		18.0679	11.4582				14.7227	4.00674	--	14.7996	10.2692
	16.8526	11.3399		14.5357	0.83044				15.2554	2.22887		18.088	11.4343				14.7398	4.0914	--	14.8171	10.4461
	16.872	11.4226		14.5524	0.86361				15.271	2.19344		18.1085	11.388				14.7569	4.66485	--	14.8351	10.7399
	16.8907	11.8176		14.5686	0.87531				15.2869	2.16569		18.1281	11.3797				14.7732	4.12624	--	14.8522	10.507
	16.9093	12.0002		14.6003	0.88839				15.3041	2.14597		18.1467	11.3373				14.8043	4.1104	--	14.8848	10.7825
	16.9276	11.2267		14.6322	0.90592				15.3212	2.14144		18.1654	11.2328				14.8205	3.57388	--	14.9013	10.018
	16.9638	11.6195		14.6492	0.91113				15.3374	2.12373		18.1841	11.1669				14.8375	3.65219	--	14.9182	10.2835
	16.9835	11.1436		14.6812	0.92573				15.3533	2.10926		18.2036	11.1193				14.8543	4.37794	--	14.9358	10.8552
	17.0025	11.4521		14.7131	0.93092				15.3696	2.07567		18.2234	11.1288				14.8709	4.21752	--	14.9534	10.6646
	17.0207	11.8898		14.7457	0.93203				15.4017	2.05283		18.2435	11.1306				14.9029	4.13986	--	14.9703	10.7472
	17.0391	11.4613		14.7629	0.94951				15.4191	2.0443		18.263	11.115				14.9183	3.75959	--	15.0027	10.2097
	17.0752	11.4525		14.7948	0.93422				15.4362	2.04903		18.2817	11.0783				14.9347	4.18493	--	15.0362	10.7757
	17.0942	11.4321		14.8111	0.94065				15.4682	2.04678		18.3184	11.1222				14.9522	4.27226	--	15.0536	10.6068
	17.1141	11.9213		14.8431	0.96748				15.4844	2.04391		18.3385	11.2078				14.9689	4.49732	--	15.071	11.3004
	17.1332	12.4082		14.8603	0.95342				15.5173	2.03953		18.3586	11.2934				14.9848	4.93225	--	15.1038	10.3806
	17.1512	12.109		14.8775	0.95437				15.5349	2.03238		18.3781	11.3967				15.017	4.17172	--	15.1198	10.6378
	17.1697	12.3873		14.9093	0.94317				15.5519	2.02731		18.3972	11.4701				15.0326	4.418	--	15.154	10.3032
	17.1882	11.9977		14.9253	0.94159				15.5841	2.00823		18.4342	11.544				15.0494	4.58988	--	15.1713	11.1141
	17.2065	11.5275		14.9411	0.9597				15.6002	1.98733		18.4531	11.6028				15.0669	4.44631	--	15.1883	11.2757
	17.226	12.0864		14.9577	0.97696				15.6166	1.96512		18.4733	11.6379				15.0835	4.89404	--	15.205	10.3553
	17.2459	12.1969		14.975	0.97956				15.6337	1.94774		18.4931	11.6813				15.1154	4.57519	--	15.2211	10.7448
	17.2649	12.0858		14.9921	0.97527				15.6512	1.94335		18.5311	11.7464				15.1315	4.26433	--	15.254	10.1614
	17.2829	12.3673		15.0236	0.99137				15.6678	1.93401		18.5501	11.8062				15.1476	3.91465	--	15.2718	10.8579
	17.3013	11.9834		15.0395	1.0239				15.6992	1.91125		18.588	11.869				15.1647	4.04908	--	15.2886	10.9208
	17.3197	11.2083		15.0721	1.05352				15.7151	1.88825		18.6087	11.8584				15.1823	4.57513	--	15.3049	10.714
	17.3384	11.5522		15.0891	1.08024				15.732	1.8842		18.6285	11.8493				15.1989	4.46398	--	15.3216	11.1489
	17.358	11.5691		15.1058	1.08116				15.7492	1.9091		18.6471	11.8682				15.2308	4.59307	--	15.338	10.3994
	17.3777	11.793		15.1371	1.07763				15.7662	1.92726		18.6853	11.8727				15.247	4.03307	--	15.3541	9.93124
	17.3965	12.0621		15.1525	1.08972				15.7828	1.93452		18.7242	11.894				15.2635	4.00308	--	15.3714	10.771
	17.4323	11.7086		15.1689	1.10562				15.7988	1.93695		18.7448	11.8822				15.2807	4.52417	--	15.3894	10.3567
	17.4507	11.4784		15.186	1.12096				15.8143	1.9301		18.7646	11.8476				15.2979	4.71471	--	15.4065	10.3074
	17.4699	11.1281		15.2027	1.13042				15.8301	1.93755		18.8021	11.8146				15.3298	4.9516	--	15.4228	11.0332
	17.4893	11.6327		15.2349	1.12875				15.8472	1.96269		18.821	11.8173				15.3455	4.37388	--	15.4393	10.4156
	17.5085	12.4021		15.2503	1.14933				15.8642	1.98573		18.8404	11.8042				15.3786	4.3184	--	15.4559	10.1349
	17.5272	11.8917		15.2659	1.15484				15.8807	1.98524		18.8605	11.7846				15.3956	4.30576	--	15.4725	10.5164
	17.5626	11.9901		15.2826	1.17731				15.8969	1.9696		18.8808	11.7312				15.4125	4.67208	--	15.4901	9.99954
	17.5811	11.689		15.2996	1.2017				15.9286	1.97304		18.9004	11.6997				15.4445	4.20523	--	15.5079	10.3794
	17.6008	11.4208		15.3316	1.21956				15.9447	1.99777		18.9191	11.7313				15.4761	4.10205	--	15.5247	11.0531
	17.6201	11.8701		15.3634	1.22795				15.9617	2.02922		18.9376	11.7097				15.4933	3.84628	--	15.5411	10.5456
	17.6388	12.101		15.3963	1.22616				15.9786	2.04171		18.976	11.7208				15.5102	4.60091	--	15.5739	10.6631
	17.6754	12.0151		15.4136	1.23581				16.0108	2.05204		18.9962	11.7436				15.5427	4.34896	--	15.5908	10.05
	17.6928	11.5041		15.4294	1.27107				16.027	2.0796		19.016	11.7698				15.574	4.2757	--	15.6087	10.7736
	17.7114	11.8228		15.4451	1.29062				16.0593	2.11161		19.0538	11.8425				15.5906	3.89222	--	15.6264	11.1232
	17.7313	11.8086		15.4613	1.31414				16.0769	2.12884		19.0911	11.9005				15.6077	4.26619	--	15.6429	10.6366
	17.7503	11.9264		15.4935	1.3142				16.0938	2.12078		19.111	11.9461				15.6241	4.72265	--	15.6588	11.1674
	17.7683	12.2914		15.5108	1.30365				16.1097	2.11736		19.1309	11.9539				15.6401	4.50644	--	15.6749	10.8632
	17.8054	11.6536		15.5279	1.32411				16.1423	2.11447		19.1503	11.979				15.6723	4.13049	--	15.6916	10.1507
	17.8424	11.8433		15.5438	1.34445				16.1751	2.11935		19.1882	12.0356				15.6881	3.89572	--	15.7091	10.7717
	17.8625	11.7223		15.5597	1.36385				16.1926	2.11088		19.2255	12.0674				15.705	4.29855	--	15.7266	10.9848
	17.8814	12.0481		15.5757	1.36837				16.2092	2.09598		19.2459	12.1006				15.7225	4.21661	--	15.7439	10.9597
	17.9177	11.7014		15.6082	1.37144				16.2412	2.08094		19.2657	12.1195				15.7391	4.11454	--	15.7604	11.2722
	17.9364	11.5132		15.6256	1.36783				16.2573	2.07277		19.2845	12.0942				15.755	4.67173	--	15.7765	10.7466
	17.9743	11.5509		15.6424	1.39382				16.2739	2.06624		19.3035	12.076				15.7713	4.28137	--	15.7924	10.5563
	17.9941	12.2036		15.6581	1.37789				16.2912	2.07128		19.3409	12.0598				15.7873	3.65455	--	15.8093	10.7359
	18.013	12.257		15.6896	1.38355				16.3087	2.07857		19.3605	12.0028				15.8033	3.94272	--	15.8269	10.5031
	18.031	11.8579		15.7059	1.38785				16.3253	2.09009		19.3809	11.9971				15.8204	3.88931	--	15.8441	11.0523
	18.0493	12.0593		15.7226	1.36788				16.3571	2.10445		19.4006	12.0462				15.8378	3.90532	--	15.8608	11.5933
	18.0677	11.6345		15.7395	1.37308				16.3731	2.12225		19.4193	12.0634				15.8543	4.50726	--	15.8775	11.0241
	18.0868	11.3145		15.756	1.37204				16.3897	2.12122		19.4383	12.0454				15.8862	4.1279	--	15.9096	11.1795
	18.1064	12.3057		15.7718	1.37421				16.4066	2.12063		19.4572	12.0282				15.919	3.9971	--	15.9268	10.9686
	18.1259	12.1775		15.8028	1.36702				16.4237	2.13489		19.4762	11.9807				15.9363	4.12323	--	15.9445	11.3103
	18.1445	11.9295		15.8193	1.36022				16.4559	2.15064		19.4962	11.9827				15.9535	4.55163	--	15.9614	11.6128
	18.1624	12.2831		15.8361	1.36731				16.4714	2.15955		19.5167	12.034				15.9854	4.5862	--	15.9777	11.4015
	18.1803	11.5948		15.8527	1.37014				16.5046	2.14424		19.5364	12.0723				16.0173	3.91544	--	16.0105	11.2718
	18.218	12.0116		15.8688	1.35149				16.5217	2.1216		19.5551	12.0458				16.0342	3.97194	--	16.0268	10.9579
	18.2376	11.886		15.8847	1.34165				16.5384	2.11655		19.5741	11.9801				16.0512	4.60777	--	16.0444	11.4501
	18.2567	12.3283		15.9001	1.33124				16.5705	2.12556		19.593	11.9951				16.0682	4.57002	--	16.0622	11.8356
	18.293	11.5282		15.9158	1.33663				16.586	2.1364		19.6123	12.0398				16.0998	4.7017	--	16.0789	11.482
	18.3107	11.9158		15.9327	1.3576				16.6197	2.1371		19.6327	12.0955				16.1152	4.31901	--	16.0951	11.9086
	18.3294	11.9083		15.9497	1.34585				16.6364	2.13686		19.6531	12.1595				16.1317	4.38846	--	16.1118	11.7023
	18.3489	11.5114		15.9657	1.32609				16.6686	2.14378		19.6723	12.1766				16.149	4.49576	--	16.1282	11.0272
	18.368	12.27		15.9816	1.31729				16.7004	2.16146		19.6908	12.1775				16.1658	4.79369	--	16.145	11.5936
	18.4052	11.77		15.9979	1.31246				16.7172	2.18086		19.7094	12.2418				16.1822	5.22454	--	16.1627	11.9822
	18.4233	12.0197		16.0135	1.32843				16.7349	2.20977		19.7481	12.3029				16.1984	4.8251	--	16.1805	11.6531
	18.441	11.5761		16.0295	1.33504				16.7515	2.24546		19.7682	12.3821				16.214	4.44888	--	16.1973	12.1069
	18.4598	11.5323		16.0466	1.31776				16.7835	2.28738		19.7882	12.4711				16.2296	4.72749	--	16.2301	11.2686
	18.4794	12.2523		16.0636	1.29117				16.7997	2.3211		19.8073	12.5172				16.2464	4.65959	--	16.2467	11.5698
	18.4981	11.9274		16.0793	1.28663				16.8331	2.33395		19.8441	12.5445				16.2637	4.65814	--	16.2639	11.4746
	18.5347	12.2177		16.0952	1.30268				16.8507	2.35937		19.8632	12.5851				16.2799	5.24001	--	16.2815	11.4521
	18.5528	11.7354		16.1115	1.30578				16.8673	2.39072		19.8833	12.613				16.2958	4.97235	--	16.299	12.1761
	18.5905	12.2476		16.1272	1.30862				16.8994	2.44361		19.9031	12.611				16.312	4.53292	--	16.3317	11.5364
	18.6104	11.9295		16.1436	1.27858				16.9156	2.48818		19.9225	12.6273				16.3438	4.17491	--	16.3478	11.8073
	18.6291	12.3363		16.1609	1.27611				16.9321	2.52266		19.9601	12.6306				16.3609	4.46392	--	16.3645	11.1998
	18.6471	12.8516		16.1779	1.28298				16.9493	2.55767		19.9978	12.6372				16.3784	4.8123	--	16.3818	11.0549
	18.6658	12.1927		16.1937	1.28097				16.9666	2.59148		20.0182	12.5765				16.3947	4.36472	--	16.3993	11.9525
	18.7025	12.6907		16.2094	1.28063				16.9988	2.64586		20.0376	12.5492				16.4267	4.44239	--	16.4166	11.692
	18.7222	12.549		16.2253	1.26741				17.0306	2.69596		20.0564	12.5697				16.4427	3.86271	--	16.4331	11.4472
	18.7419	12.798		16.2414	1.26711				17.0476	2.7377		20.0753	12.6071				16.4591	4.03154	--	16.449	11.7853
	18.7604	13.1419		16.2583	1.28675				17.0648	2.76679		20.1128	12.6554				16.4765	4.65789	--	16.4649	11.2122
	18.7786	12.6812		16.2755	1.28529				17.0817	2.78412		20.1328	12.6649				16.4938	4.33447	--	16.482	11.0331
	18.8153	12.5533		16.2922	1.30196				17.0979	2.81309		20.1535	12.6692				16.5101	4.53148	--	16.4997	11.599
	18.8344	12.1204		16.308	1.32872				17.1291	2.84964		20.1729	12.6946				16.5419	3.95982	--	16.5167	11.5103
	18.8542	12.7071		16.3394	1.334				17.1453	2.86466		20.2107	12.7258				16.558	4.17897	--	16.5334	11.9684
	18.8737	13.1199		16.3557	1.36364				17.1623	2.86074		20.2297	12.7484				16.5748	4.43379	--	16.5659	11.3948
	18.892	12.6803		16.3724	1.38642				17.1793	2.85204		20.2688	12.7945				16.592	4.46635	--	16.582	11.6253
	18.9281	12.4647		16.3894	1.39494				17.1959	2.854		20.2893	12.7935				16.6091	4.82665	--	16.5994	11.8644
	18.9466	11.7874		16.4059	1.41514				17.2121	2.85894		20.3087	12.7821				16.6409	4.31182	--	16.617	11.5261
	18.9658	12.0825		16.437	1.4375				17.2279	2.86366		20.3463	12.7881				16.673	4.44262	--	16.6336	12.1286
	18.9853	12.8056		16.4526	1.43801				17.2433	2.86242		20.3653	12.7852				16.69	4.27976	--	16.65	12.3618
	19.0046	12.5836		16.4694	1.45938				17.2599	2.86406		20.385	12.7672				16.7071	5.00482	--	16.6667	11.4929
	19.023	12.8015		16.4864	1.47444				17.2774	2.87587		20.4054	12.7491				16.7237	4.99456	--	16.6829	11.7949
	19.0585	11.922		16.5029	1.48518				17.2941	2.88487		20.4256	12.7728				16.7396	4.51366	--	16.7171	11.3237
	19.0774	12.0362		16.5351	1.50343				17.3101	2.88518		20.4631	12.7676				16.7708	4.31227	--	16.735	12.0814
	19.0969	12.6196		16.5504	1.50319				17.3263	2.87734		20.4817	12.7732				16.7874	3.8776	--	16.7678	11.6963
	19.1162	12.6493		16.5831	1.51565				17.3582	2.86444		20.5007	12.7839				16.8045	4.63288	--	16.7844	11.8857
	19.1349	13.049		16.6001	1.53639				17.375	2.86359		20.5205	12.848				16.8212	4.89839	--	16.8009	11.4595
	19.1711	12.4393		16.616	1.54139				17.3925	2.85672		20.5406	12.9305				16.8376	4.66129	--	16.8178	11.2493
	19.1889	12.7818		16.648	1.57317				17.409	2.8454		20.5604	13.0135				16.8691	4.24475	--	16.8356	12.3113
	19.2082	12.6005		16.6794	1.59414				17.4412	2.81991		20.5795	13.0711				16.9019	4.43966	--	16.8533	11.9777
	19.2279	12.3553		16.6967	1.59817				17.4573	2.79373		20.6161	13.1096				16.9191	4.36635	--	16.886	12.3462
	19.2464	13.2702		16.7138	1.62923				17.4735	2.77534		20.6355	13.1784				16.9353	4.62956	--	16.9026	11.594
	19.283	12.4446		16.7453	1.66453				17.4906	2.76348		20.6558	13.2275				16.9513	5.01925	--	16.9366	12.0301
	19.3012	12.884		16.7616	1.67923				17.508	2.73473		20.6755	13.2809				16.9677	4.31625	--	16.9542	11.9862
	19.3391	12.6198		16.7941	1.69383				17.5245	2.69641		20.6948	13.3093				16.9997	4.42782	--	16.9716	12.0366
	19.3588	13.2717		16.8115	1.70987				17.5404	2.6602		20.7141	13.358				17.0167	4.3471	--	16.988	12.265
	19.3773	12.9163		16.8283	1.7223				17.5566	2.65668		20.751	13.3672				17.034	4.62932	--	17.0041	11.7587
	19.3953	13.1592		16.844	1.7613				17.5726	2.64645		20.7704	13.3416				17.066	4.57952	--	17.0373	11.8966
	19.432	12.5767		16.8599	1.7821				17.5894	2.63233		20.7906	13.3239				17.0983	4.41567	--	17.0548	11.6408
	19.4507	12.9072		16.8757	1.79728				17.6067	2.60009		20.81	13.3004				17.1148	4.18481	--	17.0721	12.2814
	19.4706	13.2956		16.8919	1.79091				17.624	2.59072		20.8479	13.2804				17.132	4.82826	--	17.0891	12.315
	19.4903	12.8619		16.9087	1.78581				17.6562	2.58751		20.8667	13.2736				17.1492	4.86807	--	17.1056	11.9236
	19.5085	13.1696		16.926	1.81209				17.6721	2.60017		20.9051	13.2483				17.1653	4.58927	--	17.1375	12.2234
	19.5451	12.4008		16.9426	1.83824				17.7051	2.59922		20.9257	13.1334				17.1811	4.90909	--	17.1546	11.9067
	19.5826	12.4272		16.9583	1.86579				17.7221	2.59768		20.9634	13.0724				17.1972	4.51573	--	17.1723	12.1438
	19.6026	12.829		16.9739	1.86553				17.739	2.59647		20.9827	13.0431				17.2135	4.19972	--	17.1893	12.3789
	19.622	13.308		16.9896	1.85972				17.7708	2.60812		21.0017	13.0386				17.2305	4.51255	--	17.2059	12.5634
	19.6403	12.9261		17.0061	1.87281				17.8028	2.62166		21.0209	13.0305				17.2477	4.80361	--	17.2387	12.3508
	19.6582	12.6128		17.0231	1.90643				17.8201	2.62617		21.0411	12.9822				17.2647	4.62074	--	17.2721	12.3355
	19.6948	12.1412		17.0399	1.92868				17.8371	2.64633		21.0615	12.9479				17.2807	4.85346	--	17.2897	12.4276
	19.7142	12.5881		17.0562	1.93197				17.8534	2.65089		21.0994	12.9303				17.2964	4.57865	--	17.3226	12.9978
	19.7336	13.2033		17.0721	1.92682				17.8697	2.6637		21.1377	12.97				17.3122	4.30416	--	17.3394	12.8181
	19.7524	13.1171		17.1031	1.925				17.9012	2.66785		21.1573	12.9897				17.3287	4.46755	--	17.3556	12.4314
	19.7884	12.7495		17.1199	1.93791				17.9178	2.67401		21.1776	13.0355				17.3456	4.48464	--	17.3899	12.3684
	19.8063	12.455		17.1368	1.92575				17.9352	2.67343		21.1977	13.0563				17.3625	4.86699	--	17.4076	12.4428
	19.8254	12.5778		17.1532	1.91659				17.9517	2.67223		21.2352	13.1232				17.3792	4.9488	--	17.4241	13.0029
	19.8449	13.0351		17.1692	1.9033				17.9838	2.66796		21.2538	13.1936				17.3952	4.72085	--	17.4573	12.7147
	19.864	13.3912		17.2004	1.9084				18	2.65113		21.273	13.2654				17.4263	4.83991	--	17.4905	12.2944
	19.901	13.2162		17.2334	1.91482				18.0329	2.64409		21.2929	13.3484				17.4432	4.35721	--	17.5083	12.3297
	19.9367	13.0949		17.25	1.91177				18.0505	2.62982		21.3129	13.417				17.4604	4.51758	--	17.5259	12.8974
	19.9559	12.9693		17.2659	1.89011				18.0825	2.62749		21.3327	13.4919				17.477	5.0008	--	17.5589	12.6855
	19.9754	13.2458		17.2818	1.89989				18.0987	2.63196		21.3701	13.5729				17.5095	4.48698	--	17.5921	11.9313
	20.0123	13.6579		17.298	1.90575				18.1313	2.63109		21.4078	13.6388				17.5407	4.44262	--	17.6095	11.9786
	20.0309	13.2047		17.3299	1.90181				18.1486	2.61124		21.4281	13.6452				17.5578	4.52463	--	17.6272	12.6351
	20.0487	12.8637		17.3471	1.88965				18.166	2.59996		21.4478	13.6945				17.575	4.77233	--	17.6443	12.0906
	20.0672	13.2913		17.3636	1.86261				18.1981	2.59766		21.467	13.7367				17.5912	4.58498	--	17.6605	12.4362
	20.087	13.1556		17.379	1.84155				18.2306	2.61503		21.4861	13.7611				17.607	5.02129	--	17.6931	11.561
	20.1067	13.1852		17.3951	1.83681				18.2474	2.63323		21.5046	13.8027				17.6232	4.69461	--	17.7101	11.8815
	20.1249	13.441		17.4111	1.84292				18.2647	2.61798		21.5427	13.806				17.639	4.30181	--	17.7275	12.2887
	20.1431	13.6376		17.4438	1.82367				18.2818	2.60611		21.5631	13.7949				17.6551	4.48053	--	17.7452	12.0433
	20.1616	13.2949		17.4612	1.81394				18.2981	2.58997		21.6009	13.7897				17.6724	4.81407	--	17.7623	12.5094
	20.1989	13.0587		17.4777	1.79293				18.3295	2.59953		21.6201	13.8432				17.6897	4.72762	--	17.7943	11.7155
	20.2188	13.5135		17.5095	1.7804				18.3459	2.59705		21.6389	13.8588				17.7213	4.95984	--	17.8105	12.3474
	20.2384	13.7627		17.5255	1.78361				18.363	2.58309		21.6576	13.8835				17.7376	4.21896	--	17.8279	12.0634
	20.2567	13.3114		17.5588	1.76365				18.3801	2.56073		21.6777	13.9263				17.7704	4.37347	--	17.8452	11.937
	20.2749	13.5987		17.576	1.75587				18.3967	2.54134		21.6983	13.9554				17.7878	4.43335	--	17.8623	13.1468
	20.2931	13.3033		17.6079	1.76074				18.4286	2.54663		21.7172	13.9714				17.805	4.65187	--	17.8791	12.6321
	20.3115	12.8021		17.6236	1.74605				18.4608	2.55329		21.7551	13.9851				17.8367	4.29841	--	17.8955	12.3912
	20.3308	12.9352		17.6559	1.74948				18.478	2.54705		21.7934	13.995				17.8692	4.1925	--	17.9113	12.6973
	20.3504	13.3729		17.6729	1.74898				18.4949	2.50453		21.8138	14.0082				17.8861	4.02497	--	17.9277	12.2069
	20.3697	13.2299		17.6899	1.75207				18.5274	2.48885		21.8343	14.0152				17.9034	4.83701	--	17.9454	12.1699
	20.3879	13.5764		17.7215	1.76817				18.5429	2.47964		21.8533	14.0409				17.9202	4.57559	--	17.9628	12.9923
	20.4059	13.1856		17.737	1.76241				18.5754	2.48658		21.8719	14.0171				17.9362	4.29512	--	17.9957	12.8772
	20.4239	12.715		17.7698	1.73936				18.5927	2.48282		21.8908	13.9749				17.9676	4.30418	--	18.0122	12.6058
	20.4427	13.1506		17.7867	1.73389				18.609	2.47463		21.91	13.9723				17.9844	4.09254	--	18.0283	11.9852
	20.4621	13.0071		17.8031	1.73796				18.6414	2.46469		21.9298	13.9838				18.0014	4.52677	--	18.0451	12.4551
	20.4816	13.2728		17.835	1.74541				18.6733	2.46548		21.9502	13.9991				18.0183	4.76186	--	18.063	12.324
	20.5006	13.8819		17.8666	1.75008				18.6905	2.46559		21.9702	14.03				18.0348	4.53618	--	18.0805	12.4263
	20.5187	13.5423		17.8837	1.73597				18.7079	2.47955		22.0075	14.0133				18.0662	4.14413	--	18.0967	12.8382
	20.5364	13.2747		17.9002	1.73884				18.7401	2.48571		22.0261	13.9992				18.0819	4.34035	--	18.1131	12.4894
	20.5542	13.588		17.9161	1.74546				18.7565	2.51362		22.0454	14.034				18.0989	4.62388	--	18.1298	11.8757
	20.5735	13.09		17.9322	1.77097				18.7724	2.53075		22.0656	14.069				18.1162	4.71724	--	18.1634	12.0897
	20.5929	13.5933		17.9637	1.79501				18.7889	2.53731		22.0858	14.0795				18.1328	4.94515	--	18.1815	12.6078
	20.6119	14.4424		17.9804	1.80202				18.8063	2.54041		22.1053	14.1064				18.1489	5.15851	--	18.1989	12.6714
	20.6306	13.9412		17.9978	1.79884				18.8235	2.57605		22.1241	14.1589				18.1648	4.70339	--	18.2316	12.6197
	20.6665	14.1628		18.0143	1.7977				18.8557	2.59676		22.1609	14.1372				18.1963	5.03263	--	18.2482	12.1103
	20.6844	13.6638		18.046	1.81167				18.8719	2.60743		22.1806	14.1295				18.2135	4.7991	--	18.265	12.1537
	20.704	13.8493		18.062	1.8322				18.8881	2.60341		22.2007	14.1546				18.2303	5.21942	--	18.2825	12.4945
	20.7235	14.1876		18.0778	1.83876				18.905	2.59859		22.2202	14.181				18.2464	5.61402	--	18.3003	12.912
	20.7419	13.9919		18.0949	1.82368				18.9225	2.60505		22.2584	14.2362				18.2625	5.25474	--	18.3173	13.0836
	20.7601	14.3387		18.1122	1.82699				18.9394	2.61214		22.2768	14.2285				18.2787	5.05722	--	18.3333	12.7177
	20.7786	14.0277		18.1285	1.84087				18.9712	2.61838		22.3152	14.2101				18.3108	4.82245	--	18.3495	12.4571
	20.7966	13.5428		18.1443	1.87066				19.0034	2.60589		22.3353	14.1952				18.3281	5.08858	--	18.383	11.9837
	20.8152	14.0355		18.1603	1.87485				19.0203	2.60121		22.3543	14.2396				18.345	5.55572	--	18.4004	12.5554
	20.8351	14.0149		18.1761	1.8629				19.0375	2.60569		22.3924	14.3055				18.3608	5.14621	--	18.4178	13.1937
	20.8546	13.845		18.1924	1.86986				19.0543	2.62062		22.4302	14.374				18.3931	5.0708	--	18.4347	12.684
	20.8727	14.1343		18.2096	1.88184				19.0858	2.62026		22.4505	14.3757				18.4091	4.53645	--	18.4511	12.8889
	20.9093	13.351		18.2268	1.9061				19.1016	2.61782		22.4707	14.3785				18.426	4.91985	--	18.4669	12.6908
	20.9468	13.4771		18.2428	1.93878				19.1183	2.61693		22.5083	14.4188				18.4435	5.22707	--	18.4832	12.17
	20.9668	13.5785		18.2583	1.94261				19.1354	2.62782		22.5276	14.4758				18.4604	4.82461	--	18.5007	12.6677
	20.9861	13.9756		18.2901	1.93832				19.1521	2.65829		22.5659	14.5285				18.4763	5.34685	--	18.5181	12.8647
	21.0225	13.5663		18.3067	1.95698				19.1686	2.66383		22.5863	14.4865				18.5084	4.3674	--	18.5351	12.814
	21.0594	13.3384		18.3236	1.93967				19.1847	2.65928		22.6064	14.4524				18.5248	4.80451	--	18.5516	13.1839
	21.0788	13.4567		18.3403	1.95277				19.2004	2.6569		22.644	14.4433				18.5418	5.11575	--	18.5681	12.5818
	21.0985	14.3358		18.3564	1.97936				19.2163	2.67573		22.682	14.4268				18.5591	4.9204	--	18.584	12.2373
	21.1175	14.1815		18.3876	1.99634				19.2334	2.69202		22.702	14.4173				18.5758	5.25893	--	18.6005	12.896
	21.1535	14.1002		18.4035	2.02273				19.2505	2.70415		22.7224	14.4121				18.6074	4.50928	--	18.6181	12.3446
	21.1716	13.4145		18.4203	2.02389				19.2667	2.69223		22.7421	14.3962				18.6232	4.79547	--	18.6351	12.9333
	21.1907	13.215		18.4371	1.99578				19.2992	2.68462		22.7607	14.3632				18.6398	4.50555	--	18.6516	13.566
	21.2101	13.9983		18.4693	1.98799				19.3312	2.70089		22.7983	14.3688				18.6567	4.59211	--	18.6682	12.7561
	21.2294	13.9474		18.5005	2.0076				19.3485	2.71376		22.8177	14.3278				18.6739	5.54287	--	18.7008	12.9631
	21.2481	14.1685		18.5168	2.0172				19.3659	2.72336		22.8375	14.3334				18.6903	4.90024	--	18.7179	12.6053
	21.2839	13.664		18.5339	2.03822				19.3978	2.70172		22.8576	14.3242				18.7059	4.6947	--	18.7358	13.2706
	21.3214	13.581		18.5502	2.0284				19.414	2.69059		22.8773	14.3234				18.7215	4.94474	--	18.7531	13.7431
	21.3409	13.652		18.5661	1.99256				19.4469	2.67577		22.8961	14.349				18.7374	4.58637	--	18.7694	13.296
	21.3598	14.5051		18.5823	1.99242				19.4645	2.65982		22.9144	14.3986				18.7545	4.65473	--	18.786	13.6613
	21.3968	13.8698		18.5982	1.99284				19.4815	2.65382		22.9528	14.4139				18.7715	5.5402	--	18.8026	12.9692
	21.4143	14.1566		18.6303	2.00627				19.4975	2.65129		22.9729	14.4683				18.788	5.26297	--	18.819	12.613
	21.4522	13.7717		18.6476	2.01291				19.5136	2.63826		22.9924	14.5238				18.8203	5.35955	--	18.8364	13.4861
	21.4715	14.4729		18.6639	1.98671				19.5297	2.62512		23.0304	14.5609				18.8358	4.83816	--	18.8543	13.5716
	21.5081	14.5872		18.6797	1.94797				19.5629	2.6403		23.0674	14.6217				18.852	5.23875	--	18.8714	13.4259
	21.5443	13.9886		18.6961	1.9226				19.5805	2.64495		23.0877	14.6207				18.8692	5.16348	--	18.8876	13.8722
	21.5632	13.9772		18.7119	1.90136				19.5972	2.66377		23.1077	14.6421				18.886	5.24218	--	18.9041	13.3469
	21.5831	14.3369		18.7278	1.88534				19.6289	2.66423		23.1266	14.6679				18.9021	5.7132	--	18.9207	12.79
	21.6024	14.2065		18.7449	1.87096				19.6448	2.65346		23.1646	14.6987				18.9181	5.39973	--	18.9375	13.1517
	21.6389	14.6812		18.7623	1.85342				19.6614	2.6545		23.1832	14.7704				18.9344	4.76239	--	18.9551	13.1182
	21.6573	13.9542		18.7785	1.82727				19.6784	2.66997		23.2025	14.7905				18.95	4.98345	--	18.973	13.5856
	21.6756	13.5265		18.7943	1.80254				19.6955	2.70229		23.223	14.7677				18.9666	4.94642	--	18.9898	13.7639
	21.6949	14.0456		18.8103	1.80693				19.7121	2.72351		23.243	14.7503				18.9842	4.96115	--	19.006	13.4609
	21.7148	14.2073		18.8261	1.80365				19.7438	2.72619		23.2806	14.7809				19.0011	5.18445	--	19.0387	13.2152
	21.734	14.0921		18.8426	1.79278				19.7765	2.72375		23.2996	14.7784				19.0329	5.34333	--	19.0558	12.9763
	21.7521	14.5264		18.8598	1.78062				19.7935	2.717		23.3384	14.7542				19.0491	4.93338	--	19.0732	13.6394
	21.7704	14.1947		18.8769	1.75198				19.8101	2.71407		23.359	14.6811				19.0651	4.70447	--	19.0907	13.9595
	21.7888	13.6487		18.8929	1.7537				19.8426	2.73108		23.3788	14.6578				19.0823	4.93433	--	19.1075	13.6358
	21.8075	14.149		18.9086	1.75268				19.8581	2.72396		23.4163	14.6628				19.0997	5.14368	--	19.1393	13.5207
	21.827	13.9486		18.9243	1.75153				19.8911	2.70099		23.4355	14.6793				19.1163	5.23019	--	19.1558	13.3308
	21.8467	14.2021		18.9402	1.73952				19.9082	2.69238		23.4746	14.6356				19.1481	4.98081	--	19.1734	13.4123
	21.8656	14.8774		18.9567	1.73944				19.9405	2.70005		23.4951	14.5911				19.1641	4.70386	--	19.1908	13.6666
	21.8837	14.3306		18.9736	1.74528				19.9724	2.70725		23.5148	14.6063				19.1805	4.55635	--	19.2078	13.8949
	21.9018	14.1195		18.9903	1.76418				20.0062	2.70443		23.552	14.6413				19.1977	4.74492	--	19.2408	13.5335
	21.9388	13.7834		19.0064	1.78214				20.0233	2.69975		23.5902	14.7103				19.215	5.14404	--	19.2566	13.2196
	21.9581	14.357		19.0374	1.80051				20.0554	2.71084		23.6102	14.7329				19.2315	4.92581	--	19.2911	13.3145
	21.9775	15.1613		19.0536	1.81856				20.0717	2.72507		23.6301	14.7559				19.2472	5.13832	--	19.3081	13.5704
	21.9963	14.1888		19.0706	1.83047				20.1044	2.74852		23.6681	14.7702				19.279	4.56014	--	19.3244	13.9793
	22.0142	14.3956		19.0874	1.86272				20.122	2.76218		23.7052	14.8461				19.2958	4.79747	--	19.3575	13.1811
	22.05	13.8326		19.1037	1.90249				20.139	2.77234		23.7252	14.9103				19.3128	5.18071	--	19.391	13.5216
	22.0697	14.1839		19.1353	1.91789				20.1709	2.79706		23.7452	14.9187				19.3297	5.35495	--	19.4089	13.3474
	22.0892	14.6827		19.1506	1.94589				20.1872	2.83365		23.7646	14.9136				19.3619	5.23178	--	19.426	13.839
	22.1079	14.6957		19.1671	1.96297				20.2207	2.85906		23.7839	14.9427				19.3774	4.91473	--	19.4586	13.6015
	22.1263	15.0696		19.1843	1.9672				20.2381	2.88289		23.8208	14.9458				19.3934	5.20069	--	19.4752	13.3861
	22.1446	14.4541		19.2006	1.97806				20.2548	2.90466		23.8397	14.9643				19.4105	4.98554	--	19.4917	13.1471
	22.1621	14.0883		19.2165	2.00509				20.2866	2.91986		23.86	14.9574				19.4273	5.36377	--	19.5094	13.0475
	22.1805	14.8871		19.2326	2.01293				20.3026	2.94586		23.8798	14.9246				19.4438	5.80169	--	19.5273	13.7408
	22.2004	14.477		19.2484	2.07243				20.3192	2.97431		23.9177	14.9168				19.46	5.32796	--	19.5444	13.7653
	22.2195	14.7225		19.264	2.09187				20.336	2.98854		23.9367	14.9313				19.4912	5.30558	--	19.5605	13.5523
	22.2375	15.3001		19.2809	2.0855				20.3531	2.99894		23.9551	14.9535				19.5076	5.07454	--	19.5936	13.2489
	22.2561	14.68		19.2983	2.10406				20.3697	3.00669		23.9748	14.9206				19.5249	5.34511	--	19.6105	13.1245
	22.2748	14.2122		19.3144	2.10267				20.4012	3.01967		23.9953	14.9083				19.5415	5.80567	--	19.6281	13.9962
	22.2925	14.4952		19.3462	2.12524				20.4341	3.04263		24.0152	14.9335				19.5575	5.53729	--	19.6458	14.0532
	22.3115	14.0935		19.3621	2.16203				20.4512	3.03928		24.0338	14.9659				19.5898	5.31739	--	19.6787	14.4645
	22.3315	14.4919		19.3955	2.18016				20.4678	3.02415		24.0719	15.0023				19.6055	5.08313	--	19.6947	13.937
	22.3507	14.785		19.4127	2.17765				20.5001	3.00073		24.1106	15.0049				19.6223	5.5892	--	19.7112	13.6099
	22.3686	14.2522		19.4286	2.16126				20.5156	2.99246		24.1312	14.9818				19.6397	5.48164	--	19.7287	14.1066
	22.3869	14.6222		19.4602	2.15206				20.549	2.98621		24.1511	14.9403				19.6563	5.53294	--	19.7462	14.2726
	22.424	13.8692		19.4928	2.1486				20.566	2.96655		24.1887	14.9548				19.6722	6.04103	--	19.7634	14.4707
	22.4433	14.5892		19.5101	2.18316				20.582	2.94731		24.2075	14.9516				19.6885	5.6555	--	19.7799	14.7489
	22.4632	14.7928		19.5271	2.19116				20.6144	2.94265		24.2468	14.9288				19.7046	5.01844	--	19.796	13.9961
	22.4822	14.4248		19.5586	2.18044				20.6465	2.94909		24.2672	14.9346				19.7206	5.50717	--	19.8286	14.2798
	22.5002	14.8612		19.5743	2.16419				20.6641	2.94738		24.2867	14.9009				19.7377	5.47833	--	19.8462	13.7728
	22.5185	14.5496		19.5904	2.13952				20.6811	2.94273		24.3239	14.8626				19.7552	5.53292	--	19.8635	14.3514
	22.5367	13.8554		19.6071	2.16315				20.713	2.94633		24.3425	14.885				19.7719	5.95416	--	19.8803	14.6458
	22.5555	14.3547		19.6241	2.16944				20.7293	2.95521		24.3623	14.8919				19.7876	5.63082	--	19.8969	13.9279
	22.5751	14.625		19.6406	2.16808				20.7624	2.96185		24.3824	14.8838				19.8197	5.51977	--	19.9289	14.0687
	22.5949	14.491		19.6721	2.16385				20.7799	2.95158		24.4025	14.9184				19.8364	5.07815	--	19.946	13.4962
	22.6137	14.803		19.704	2.14065				20.7967	2.93507		24.4219	14.9703				19.8535	5.54472	--	19.9637	13.9695
	22.6495	14.22		19.721	2.13709				20.8286	2.92786		24.4405	14.9971				19.8706	6.22185	--	19.9807	14.1021
	22.6678	14.4331		19.7376	2.14231				20.8448	2.92817		24.4774	15.0475				19.8871	5.63126	--	19.9971	13.8812
	22.6869	14.1446		19.7537	2.14915				20.8613	2.91464		24.4974	15.106				19.9187	5.71905	--	20.0137	14.2507
	22.7063	14.498		19.7852	2.17253				20.8785	2.88527		24.5174	15.1725				19.9348	5.14253	--	20.0303	13.9806
	22.7256	15.3411		19.8007	2.1708				20.896	2.85422		24.537	15.2309				19.9516	5.48731	--	20.0638	14.4462
	22.7442	14.9671		19.8174	2.15184				20.9125	2.82727		24.5748	15.2658				19.9685	6.04711	--	20.0817	14.2412
	22.7622	14.5088		19.8344	2.15215				20.9441	2.82536		24.5928	15.2871				19.9854	5.849	--	20.0986	14.1272
	22.7799	14.7955		19.8505	2.14353				20.96	2.81841		24.6119	15.2725				20.0173	5.8248	--	20.1148	14.7829
	22.7984	14.5053		19.8827	2.15944				20.9769	2.79577		24.6323	15.2486				20.0327	5.38716	--	20.1314	14.24
	22.8178	14.453		19.8984	2.15348				20.994	2.75741		24.6521	15.2558				20.0491	5.59872	--	20.1478	13.9409
	22.8371	15.3753		19.9141	2.14522				21.0109	2.74119		24.6709	15.276				20.0663	5.62913	--	20.1645	14.2879
	22.8559	15.3376		19.9311	2.14637				21.043	2.74803		24.7089	15.3051				20.0831	5.70628	--	20.1821	14.1364
	22.8745	15.1477		19.9483	2.14803				21.0747	2.75677		24.747	15.2916				20.0995	6.16404	--	20.1999	14.2807
	22.9099	14.6478		19.9642	2.15153				21.0919	2.75393		24.7675	15.2385				20.1157	5.94671	--	20.2167	14.6028
	22.9287	14.5356		19.9962	2.16446				21.1089	2.75185		24.7871	15.2136				20.1314	5.43347	--	20.2328	14.2054
	22.9484	15.1679		20.0119	2.16875				21.1254	2.75365		24.8247	15.2129				20.1635	5.55083	--	20.2659	14.1931
	22.9673	15.1926		20.0282	2.18281				21.1574	2.77564		24.8627	15.2245				20.1809	5.3139	--	20.2831	13.7783
	22.9856	15.4005		20.0455	2.19318				21.1893	2.79152		24.8828	15.2245				20.1973	5.85113	--	20.3008	14.4431
	23.0223	14.6981		20.0625	2.18555				21.2067	2.80862		24.9035	15.2288				20.2297	5.55727	--	20.3185	14.8412
	23.0596	15.1475		20.0785	2.17709				21.2235	2.81507		24.9231	15.2119				20.2612	5.54791	--	20.3352	14.3985
	23.0795	14.889		20.1104	2.15129				21.2557	2.82278		24.9608	15.189				20.2781	5.49178	--	20.3675	14.293
	23.0984	15.4307		20.1264	2.13359				21.272	2.83611		24.9797	15.22				20.2956	5.97208	--	20.3841	13.6821
	23.1165	15.6531		20.143	2.12153				21.3044	2.83528		24.9991	15.2323				20.3121	6.04356	--	20.4014	14.2313
	23.135	14.9624		20.1603	2.10234				21.3219	2.83173		25.0193	15.2516				20.3439	6.17985	--	20.4188	14.7578
	23.1716	14.9625		20.1771	2.09013				21.3387	2.8334		25.0396	15.2848				20.3601	5.60867	--	20.4361	14.5826
	23.1913	14.6958		20.193	2.07277				21.3708	2.82895		25.0773	15.2907				20.3937	6.12046	--	20.4527	14.8227
	23.2113	15.2149		20.2087	2.05539				21.3869	2.82907		25.096	15.2859				20.4111	5.94559	--	20.4686	14.5017
	23.23	15.1376		20.2243	2.04471				21.4201	2.83545		25.115	15.2836				20.4429	6.10144	--	20.4844	13.9689
	23.2481	14.8625		20.2404	2.03576				21.4375	2.82709		25.1349	15.303				20.459	5.41551	--	20.5014	14.1432
	23.2846	14.3864		20.2572	2.0161				21.4542	2.8256		25.1549	15.3482				20.4919	5.62115	--	20.5191	14.3224
	23.3036	14.5184		20.2743	2.00405				21.4863	2.83803		25.1746	15.3846				20.5092	5.60154	--	20.5363	14.5591
	23.3234	15.1015		20.2908	1.9827				21.5024	2.83657		25.1937	15.4209				20.5264	5.94479	--	20.5531	15.0314
	23.343	14.773		20.3221	1.95308				21.5191	2.84062		25.2304	15.4002				20.5582	5.62688	--	20.5697	14.6655
	23.3793	15.1713		20.3376	1.9363				21.5363	2.84084		25.2496	15.4293				20.5903	5.64409	--	20.5858	14.0191
	23.3974	14.7483		20.354	1.91641				21.5535	2.82232		25.2698	15.4351				20.6071	5.35642	--	20.6017	14.3179
	23.4351	15.2424		20.371	1.9049				21.5857	2.80611		25.2896	15.4641				20.6241	6.16017	--	20.619	14.2683
	23.4545	15.5712		20.3875	1.8924				21.6015	2.80094		25.309	15.478				20.6409	6.31703	--	20.6369	14.2039
	23.4738	15.8399		20.4036	1.87115				21.6176	2.79195		25.3282	15.4548				20.657	5.78266	--	20.6537	14.8611
	23.5102	15.2314		20.4196	1.87682				21.6344	2.78816		25.3651	15.4398				20.6726	5.97982	--	20.6864	14.2646
	23.5279	15.5696		20.4351	1.8816				21.6516	2.78656		25.3845	15.4082				20.6881	5.7962	--	20.719	14.271
	23.5661	15.531		20.4507	1.88571				21.6685	2.77781		25.4049	15.3857				20.7047	5.40465	--	20.7365	14.2373
	23.5853	16.0671		20.4676	1.88194				21.7006	2.78098		25.4244	15.3736				20.722	5.91742	--	20.7544	14.7343
	23.6223	15.6746		20.4846	1.87127				21.7162	2.7763		25.4621	15.3604				20.7387	6.21768	--	20.7711	14.4472
	23.6402	15.4316		20.5007	1.86897				21.7494	2.77734		25.481	15.341				20.7551	5.99286	--	20.8037	14.568
	23.677	15.1799		20.5327	1.87324				21.7663	2.77125		25.5194	15.333				20.7867	5.75612	--	20.8204	13.9007
	23.6967	15.5782		20.5642	1.8872				21.7828	2.75951		25.5399	15.3023				20.8191	5.98996	--	20.8372	14.0902
	23.7154	15.958		20.5814	1.88253				21.8151	2.73905		25.5594	15.2578				20.8364	5.79356	--	20.855	14.6994
	23.7522	15.6517		20.5987	1.87877				21.847	2.72181		25.578	15.2525				20.8686	6.13175	--	20.8729	14.2992
	23.7705	15.3924		20.6302	1.87158				21.8644	2.71092		25.5971	15.2364				20.8849	5.44965	--	20.9056	14.641
	23.808	15.4464		20.6465	1.8745				21.8811	2.71214		25.6352	15.2534				20.9009	5.07807	--	20.922	14.0752
	23.8279	15.8177		20.6788	1.88373				21.8971	2.71498		25.6554	15.2725				20.9168	5.34855	--	20.9387	14.3566
	23.8643	16.4438		20.6961	1.89617				21.9133	2.71029		25.676	15.3098				20.9338	5.14126	--	20.9561	14.4418
	23.8828	16.0632		20.713	1.91298				21.9294	2.69868		25.6954	15.3346				20.9512	5.25304	--	20.9737	14.4867
	23.9012	15.3491		20.7447	1.92082				21.945	2.70159		25.733	15.3796				20.9834	5.02512	--	20.9912	14.9351
	23.9198	15.565		20.7606	1.91193				21.9619	2.71009		25.752	15.4344				21.0156	4.88702	--	21.0238	14.3738
	23.9395	15.7426		20.7935	1.90532				21.9796	2.72267		25.7716	15.4976				21.0492	5.4151	--	21.04	14.646
	23.9593	15.5648		20.8107	1.9118				21.9962	2.72928		25.7918	15.5341				21.0665	5.68787	--	21.0569	14.2671
	23.9778	16.1426		20.8274	1.93496				22.0282	2.71755		25.8119	15.5325				21.0827	5.4524	--	21.0743	14.1648
	24.0143	15.4592		20.843	1.95545				22.0608	2.72303		25.8498	15.5456				21.0985	5.85594	--	21.0917	14.9696
	24.0517	14.9726		20.8587	1.96805				22.078	2.73747		25.8684	15.5488				21.1147	5.53981	--	21.1089	14.8226
	24.0715	15.1793		20.8907	1.97953				22.0954	2.76828		25.8872	15.5605				21.1309	5.15579	--	21.1254	14.6388
	24.091	15.6907		20.9075	1.99312				22.112	2.79005		25.9068	15.553				21.1477	5.58989	--	21.1572	14.4121
	24.1094	15.5077		20.9245	2.00996				22.1441	2.79818		25.9267	15.5427				21.165	5.82569	--	21.1743	14.4807
	24.1456	15.6891		20.941	2.04656				22.1602	2.80809		25.9467	15.5287				21.182	5.80684	--	21.1919	14.7439
	24.1641	15.0768		20.9568	2.08864				22.177	2.80754		25.9844	15.5441				21.1981	6.1101	--	21.2091	14.7334
	24.1832	15.0715		20.9878	2.10691				22.1943	2.82017		26.0218	15.5544				21.2138	5.75846	--	21.2256	15.22
	24.2026	15.9022		21.0045	2.10735				22.2114	2.8369		26.0422	15.5201				21.2295	5.22287	--	21.2584	14.4583
	24.2217	15.7132		21.0214	2.11751				22.2434	2.85671		26.0621	15.5127				21.2628	5.30644	--	21.2916	14.5743
	24.2579	16.0078		21.0377	2.11943				22.2592	2.87044		26.0812	15.5328				21.2798	5.62892	--	21.3092	14.5025
	24.2756	15.4345		21.0538	2.14477				22.2924	2.87691		26.1003	15.6037				21.2965	6.02901	--	21.326	14.9043
	24.2944	15.2329		21.0698	2.14384				22.3095	2.8874		26.119	15.6585				21.3282	5.57169	--	21.359	14.7011
	24.314	15.752		21.101	2.15235				22.3264	2.90933		26.1567	15.6592				21.3604	5.446	--	21.3917	14.5378
	24.3332	15.6187		21.1178	2.14557				22.3426	2.93782		26.1772	15.6668				21.3775	5.5771	--	21.4094	14.2963
	24.3519	15.5541		21.1347	2.16941				22.3583	2.95492		26.1966	15.7104				21.3941	6.28318	--	21.4271	14.7065
	24.3881	15.0525		21.1507	2.18629				22.3903	2.95834		26.2345	15.7852				21.4266	5.85066	--	21.4598	14.8
	24.4251	15.3178		21.1667	2.19544				22.4074	2.97098		26.2535	15.8272				21.4579	5.71079	--	21.4928	14.4613
	24.4446	15.156		21.1828	2.17613				22.4242	2.98615		26.292	15.8152				21.4748	5.41219	--	21.5098	14.3376
	24.4633	15.7049		21.1981	2.18141				22.4567	3.00041		26.3127	15.7672				21.4921	5.93581	--	21.5277	14.6122
	24.4816	16.0536		21.2144	2.19708				22.4726	3.00834		26.3505	15.7639				21.5242	5.83396	--	21.5454	14.5924
	24.5	15.317		21.2317	2.20951				22.5049	3.01655		26.3886	15.7729				21.5564	5.29695	--	21.5783	15.0908
	24.5362	15.7177		21.2486	2.21447				22.5222	3.01889		26.4079	15.796				21.5895	5.95157	--	21.5948	14.7357
	24.5558	15.5319		21.2643	2.19947				22.5386	3.00217		26.4282	15.7912				21.6069	5.59932	--	21.6114	14.1938
	24.5755	16.0643		21.2965	2.20394				22.5547	2.98751		26.4486	15.7928				21.623	5.8	--	21.6287	14.3275
	24.594	16.2775		21.312	2.2096				22.5709	2.98091		26.4677	15.7754				21.6388	6.2501	--	21.6464	14.7845
	24.6122	16.0586		21.3286	2.21788				22.6027	2.96964		26.5053	15.777				21.6551	5.47965	--	21.6638	14.6308
	24.6488	15.6189		21.3461	2.20888				22.6198	2.95755		26.5244	15.806				21.6879	5.78733	--	21.6802	15.01
	24.6676	15.3358		21.3628	2.20983				22.6371	2.96753		26.5439	15.8052				21.7053	5.72272	--	21.6964	14.6427
	24.6874	15.9909		21.3945	2.20156				22.6695	2.95758		26.5644	15.8514				21.7225	6.08501	--	21.7126	14.2253
	24.707	16.1065		21.4104	2.21839				22.7018	2.93973		26.5846	15.892				21.7385	5.86364	--	21.7294	14.2342
	24.7255	15.85		21.4266	2.23578				22.7355	2.91911		26.6036	15.9376				21.7543	5.52591	--	21.7466	14.1398
	24.7437	16.2695		21.4435	2.24621				22.7528	2.90111		26.6221	15.965				21.7866	5.24658	--	21.7642	14.593
	24.7621	15.7767		21.4608	2.2678				22.7851	2.88489		26.6599	16.0306				21.8036	5.04068	--	21.7813	15.3867
	24.7806	15.4655		21.4773	2.26529				22.8014	2.86747		26.6798	16.1302				21.8208	5.83378	--	21.7978	15.0165
	24.7997	15.7753		21.5088	2.28273				22.8342	2.84861		26.6998	16.2477				21.8377	5.49023	--	21.8136	14.7153
	24.8194	16.0501		21.5245	2.31174				22.8517	2.84109		26.7194	16.3194				21.8693	5.66601	--	21.847	14.2446
	24.8387	16.0891		21.5576	2.32387				22.8688	2.84278		26.7384	16.3662				21.885	5.1074	--	21.8645	14.677
	24.8569	16.5058		21.5747	2.33545				22.9008	2.84699		26.775	16.4319				21.9016	5.10504	--	21.8815	15.3482
	24.8749	16.1754		21.591	2.32754				22.9329	2.86055		26.7947	16.5016				21.9186	5.5178	--	21.8984	14.8889
	24.8929	15.8042		21.6221	2.33643				22.9498	2.87821		26.8148	16.572				21.9355	5.54875	--	21.9308	15.1029
	24.9116	15.8904		21.6546	2.34883				22.9671	2.89797		26.8345	16.5873				21.9521	5.82548	--	21.947	14.4011
	24.9308	15.6603		21.6716	2.35306				22.9839	2.91573		26.8728	16.6041				21.9836	5.38478	--	21.9646	14.6756
	24.9504	16.1962		21.6881	2.35908				23	2.93453		26.8912	16.6103				21.9993	5.71608	--	21.9821	15.1117
	24.9695	16.5219		21.7041	2.35108				23.0156	2.94653		26.9293	16.6279				22.0162	5.52969	--	22.0151	15.6173
	24.988	16.1305		21.7199	2.33988				23.0313	2.96382		26.9495	16.5913				22.0333	5.3302	--	22.0319	15.3208
	25.0057	15.8299		21.7353	2.33999				23.0479	2.96375		26.9688	16.5643				22.0499	6.08556	--	22.0481	14.5036
	25.0425	15.5762		21.7685	2.34968				23.065	2.97753		26.9876	16.5678				22.082	5.47273	--	22.0647	15.2942
	25.0621	16.1397		21.7852	2.35059				23.0818	2.98094		27.0067	16.5286				22.1136	5.6506	--	22.0825	15.0988
	25.0811	16.5936		21.817	2.36541				23.0982	2.98977		27.0441	16.5453				22.1306	5.4078	--	22.1002	14.7934
	25.0996	16.3696		21.8484	2.36647				23.1143	3.00748		27.0644	16.5139				22.1477	5.97155	--	22.1167	15.5337
	25.1179	16.6498		21.8647	2.37				23.1301	3.00655		27.0847	16.4903				22.1798	6.07645	--	22.1496	14.676
	25.1356	16.3568		21.8822	2.38091				23.1458	3.02447		27.1225	16.4659				22.2118	5.59612	--	22.166	15.1754
	25.1535	16.1188		21.8989	2.37919				23.1627	3.04535		27.1418	16.4861				22.2452	5.97137	--	22.1832	14.9121
	25.1729	16.5201		21.9306	2.39253				23.18	3.09091		27.1605	16.4638				22.2623	6.15174	--	22.201	15.0082
	25.1925	16.7782		21.9468	2.39593				23.1964	3.1329		27.1798	16.4668				22.2944	6.15824	--	22.2185	15.8011
	25.2292	17.0982		21.9795	2.37556				23.2287	3.15441		27.2003	16.4251				22.3106	5.61122	--	22.2348	15.3925
	25.2478	16.4461		21.9969	2.35136				23.2605	3.19395		27.2207	16.3765				22.3432	5.65615	--	22.2676	15.4396
	25.2658	16.2502		22.0133	2.33497				23.2778	3.23879		27.2397	16.3876				22.3606	5.91929	--	22.2842	14.9235
	25.2841	16.7946		22.0289	2.32701				23.2953	3.28927		27.2774	16.3593				22.3776	5.8979	--	22.3016	15.2052
	25.3039	16.4726		22.0449	2.32114				23.3274	3.31658		27.3163	16.3378				22.3935	6.253	--	22.3195	15.9331
	25.3237	16.5365		22.0769	2.32398				23.3437	3.33456		27.3368	16.2907				22.4258	5.46904	--	22.3368	15.3628
	25.342	16.8159		22.094	2.29548				23.3764	3.34092		27.3567	16.2634				22.459	5.65539	--	22.3691	15.4787
	25.3602	16.6276		22.1114	2.29193				23.3939	3.34336		27.3754	16.2464				22.4763	5.95826	--	22.3854	14.8353
	25.3788	16.195		22.1277	2.28686				23.411	3.35256		27.4127	16.2416				22.4932	6.17017	--	22.4024	14.9778
	25.4159	16.2185		22.1433	2.30964				23.4271	3.34103		27.4319	16.227				22.509	5.98106	--	22.4198	15.26
	25.4357	16.7331		22.1749	2.3059				23.4591	3.33768		27.4518	16.2221				22.5248	5.77981	--	22.4373	15.3905
	25.4552	16.9125		22.1914	2.28872				23.4754	3.33341		27.472	16.2203				22.5572	5.53688	--	22.4543	15.7097
	25.4735	16.6205		22.2083	2.28414				23.4923	3.31937		27.4918	16.2031				22.5741	5.72467	--	22.4866	15.0182
	25.5098	16.3177		22.2251	2.29049				23.5099	3.32485		27.529	16.2543				22.5912	6.5326	--	22.5201	14.907
	25.5478	16.0777		22.2412	2.314				23.5268	3.32725		27.5474	16.2718				22.6078	6.09079	--	22.5375	15.0541
	25.5677	16.6021		22.257	2.31943				23.5428	3.3155		27.5671	16.2493				22.6391	6.05216	--	22.5545	15.7615
	25.587	16.5297		22.2885	2.3156				23.5745	3.28814		27.5873	16.2446				22.6549	5.45108	--	22.5876	15.327
	25.605	16.3085		22.3051	2.3099				23.5909	3.26222		27.607	16.2471				22.6719	5.55219	--	22.6199	15.448
	25.6229	16.0631		22.3218	2.31231				23.6079	3.24451		27.6451	16.2252				22.6889	6.00364	--	22.6375	15.1145
	25.641	15.8089		22.3381	2.29615				23.625	3.24833		27.6633	16.2575				22.7055	5.70356	--	22.6548	15.6256
	25.6598	15.6884		22.3542	2.30957				23.6416	3.22749		27.7019	16.2594				22.7378	5.63389	--	22.6714	16.0018
	25.6791	16.0664		22.3853	2.32165				23.6578	3.1986		27.722	16.2456				22.7533	4.97923	--	22.7045	15.8599
	25.6985	16.2984		22.4015	2.34775				23.6892	3.16835		27.7411	16.2812				22.7694	5.50729	--	22.7373	15.5551
	25.7174	16.1471		22.4186	2.35347				23.7059	3.11867		27.7792	16.3589				22.7866	5.36792	--	22.7551	15.87
	25.7357	16.4761		22.4351	2.37856				23.7229	3.08791		27.7978	16.4629				22.8035	5.55004	--	22.7726	16.1478
	25.7535	16.019		22.4511	2.38465				23.7396	3.08366		27.8168	16.5774				22.8196	6.24394	--	22.7889	15.7417
	25.7904	16.024		22.4671	2.4107				23.7558	3.07988		27.8372	16.652				22.8356	5.86156	--	22.8055	16.1613
	25.81	16.096		22.483	2.44445				23.7876	3.05808		27.8574	16.6967				22.8517	5.46301	--	22.8222	15.8144
	25.8289	16.589		22.4985	2.44597				23.8035	3.03285		27.8762	16.7773				22.8673	5.79753	--	22.8385	15.2752
	25.8659	15.9743		22.5151	2.45241				23.8205	3.02589		27.9141	16.865				22.8838	5.77621	--	22.8557	15.8483
	25.9015	16.3484		22.5324	2.45927				23.8377	3.02081		27.9526	16.9376				22.9012	5.94984	--	22.8737	16.1687
	25.921	15.8356		22.549	2.46781				23.854	3.02036		27.9731	16.9749				22.9183	6.49723	--	22.8911	15.8788
	25.9405	16.4549		22.5647	2.47713				23.8701	3.00565		27.9932	17.0034				22.9342	6.17621	--	22.9074	16.4112
	25.9589	16.7949		22.5968	2.4778				23.8864	2.99056		28.012	17.013				22.9663	5.90882	--	22.9402	15.7143
	25.9772	16.5616		22.6126	2.48194				23.9183	2.98528		28.0498	16.9883				22.9824	5.55922	--	22.9571	16.0059
	26.0138	16.227		22.6295	2.47219				23.9356	2.96063		28.069	16.9535				22.9993	5.96794	--	22.9745	15.7557
	26.0325	15.9579		22.6468	2.45992				23.9528	2.94176		28.0888	16.9397				23.0168	6.28738	--	22.9923	16.0054
	26.0523	16.6177		22.6633	2.45232				23.9849	2.92657		28.1093	16.921				23.0337	6.16115	--	23.0095	16.5924
	26.0718	16.569		22.6951	2.45311				24.0013	2.89657		28.1292	16.9118				23.0654	6.22803	--	23.0258	16.3257
	26.1081	17.0825		22.711	2.46246				24.0172	2.88994		28.1665	16.89				23.0814	5.562	--	23.0421	16.0523
	26.1265	16.446		22.7273	2.45822				24.0339	2.88151		28.1852	16.8327				23.0977	5.90588	--	23.0754	15.4277
	26.1448	16.2014		22.7443	2.45393				24.0513	2.86342		28.2046	16.7843				23.1149	6.21646	--	23.0927	15.9061
	26.164	16.6072		22.7614	2.44552				24.0684	2.8495		28.2245	16.8093				23.1323	6.42626	--	23.1101	16.6524
	26.1839	16.6807		22.7776	2.44948				24.1006	2.84374		28.2446	16.8582				23.1489	6.56785	--	23.127	16.3048
	26.2034	16.8317		22.7932	2.45471				24.1167	2.85532		28.264	16.8899				23.1647	6.74767	--	23.1434	16.6085
	26.2215	17.3089		22.8089	2.44237				24.133	2.87037		28.2828	16.9003				23.1805	6.21171	--	23.1754	15.8023
	26.2396	16.8854		22.8414	2.4353				24.15	2.89289		28.3011	16.9037				23.2132	6.02962	--	23.1929	15.9082
	26.2579	16.6857		22.8583	2.4214				24.1674	2.91806		28.3196	16.9116				23.2301	6.05335	--	23.2104	16.328
	26.296	16.6118		22.8751	2.43342				24.1842	2.92677		28.3395	16.9626				23.247	6.70092	--	23.2274	16.3452
	26.3156	17.0088		22.9067	2.43597				24.2	2.93497		28.3596	16.9921				23.2635	6.51765	--	23.244	16.7963
	26.3347	17.1585		22.9221	2.42472				24.2159	2.95728		28.3791	17.0139				23.2794	6.08322	--	23.2603	16.4507
	26.3706	16.9196		22.9382	2.43158				24.2482	2.97585		28.4172	17.0389				23.2949	6.2917	--	23.2761	15.8385
	26.3887	16.7114		22.955	2.43012				24.2652	2.99135		28.4354	17.0531				23.3277	5.63506	--	23.2927	16.2785
	26.4077	16.4465		22.9719	2.43281				24.2825	2.99572		28.4742	17.0419				23.3445	6.42925	--	23.3104	15.9413
	26.4274	16.7461		22.9883	2.45708				24.2991	2.98227		28.4942	17.069				23.3609	6.74772	--	23.3276	16.062
	26.4469	17.1207		23.0045	2.46577				24.3305	2.987		28.5132	17.1383				23.3772	6.41131	--	23.3441	17.0071
	26.4656	16.7505		23.0355	2.45835				24.3463	2.9956		28.5512	17.2078				23.3932	6.65232	--	23.3607	16.7031
	26.5012	16.9576		23.0519	2.46024				24.3632	3.01309		28.5889	17.2584				23.4087	6.41305	--	23.3773	16.0458
	26.5193	16.4522		23.069	2.46169				24.3804	3.02418		28.6093	17.2392				23.4422	6.57832	--	23.3932	16.4739
	26.5386	16.3285		23.0854	2.46877				24.3971	3.02353		28.6294	17.2007				23.459	6.57443	--	23.4102	16.1357
	26.5579	16.936		23.1012	2.45949				24.4134	3.03238		28.6671	17.2173				23.4911	6.85484	--	23.4282	16.161
	26.5769	16.9253		23.1172	2.43967				24.4296	3.02702		28.6863	17.259				23.5072	6.22031	--	23.4456	16.7284
	26.5954	17.1335		23.1331	2.42678				24.4453	3.0414		28.7247	17.3011				23.5229	6.01953	--	23.4619	16.3879
	26.6314	16.4488		23.1654	2.41524				24.4614	3.06495		28.7451	17.2571				23.5394	6.4575	--	23.4948	16.4071
	26.6498	17.0488		23.1829	2.42735				24.4786	3.05575		28.7652	17.23				23.5568	6.05414	--	23.5113	15.6845
	26.6695	16.9618		23.1992	2.41815				24.4956	3.0347		28.8028	17.2379				23.5738	6.20938	--	23.5287	16.0567
	26.6887	16.7589		23.2149	2.40332				24.5117	3.02114		28.8217	17.2899				23.5896	6.39669	--	23.5466	16.7389
	26.7068	17.5916		23.231	2.38565				24.5278	3.03049		28.861	17.2846				23.6059	5.91161	--	23.5637	16.1593
	26.7438	16.6316		23.247	2.3708				24.5597	3.04051		28.8814	17.2557				23.6221	5.68143	--	23.5799	16.4435
	26.7617	17.0861		23.2799	2.37743				24.576	3.05381		28.9009	17.1874				23.6381	5.98798	--	23.6127	15.6351
	26.7804	17.064		23.2973	2.38489				24.5934	3.04238		28.9383	17.1876				23.655	5.65746	--	23.6297	15.9349
	26.8004	16.9984		23.3136	2.35108				24.6104	3.04943		28.9569	17.1715				23.6724	6.12945	--	23.6474	16.2351
	26.8198	17.6149		23.3294	2.3296				24.6263	3.05447		28.9764	17.1095				23.6892	6.25732	--	23.6652	16.1585
	26.8379	17.0084		23.3612	2.28509				24.6424	3.06948		28.9962	17.0636				23.705	6.05693	--	23.6821	16.7808
	26.8744	17.1505		23.3777	2.28103				24.6588	3.0854		29.0164	17.0056				23.7211	6.32921	--	23.6983	16.4577
	26.8926	16.6051		23.3948	2.25704				24.6748	3.09302		29.0359	16.9691				23.7371	6.02265	--	23.7145	15.7543
	26.912	16.9474		23.4119	2.23781				24.6917	3.09855		29.073	16.9642				23.7536	5.67671	--	23.7309	16.0535
	26.932	17.4176		23.4434	2.21011				24.7093	3.10164		29.1117	16.9831				23.7706	6.36318	--	23.7481	15.6501
	26.951	17.0191		23.4591	2.15268				24.7263	3.1061		29.1318	16.9786				23.7879	6.64212	--	23.7655	15.9407
	26.9875	16.9896		23.4751	2.14227				24.7423	3.12594		29.1513	16.9943				23.8044	6.20914	--	23.7828	16.946
	27.0057	16.5023		23.4918	2.13878				24.7584	3.12871		29.1891	17.0448				23.8201	6.71323	--	23.7995	16.4069
	27.0244	17.0291		23.5088	2.11481				24.7745	3.1312		29.2074	17.0733				23.8358	6.27208	--	23.8315	16.8309
	27.0439	17.1375		23.5255	2.07874				24.8079	3.12208		29.2264	17.1297				23.8517	5.80009	--	23.848	15.7865
	27.0638	17.1484		23.5572	2.04642				24.8253	3.12763		29.2466	17.1401				23.8685	6.24158	--	23.8656	15.874
	27.0826	17.4465		23.5724	2.0226				24.8419	3.12889		29.2663	17.1937				23.8855	6.25277	--	23.883	16.8505
	27.1005	17.1198		23.6057	2.01758				24.8577	3.12917		29.2852	17.2387				23.9025	6.35174	--	23.8998	16.4368
	27.1186	16.8972		23.6223	2.01264				24.8735	3.13011		29.3042	17.3066				23.9188	6.92215	--	23.9164	16.6858
	27.1559	16.6938		23.6385	2.00609				24.8895	3.11897		29.3416	17.3459				23.9346	6.4217	--	23.9486	15.7403
	27.1754	17.1742		23.6547	1.98958				24.9063	3.10652		29.3609	17.3613				23.95	6.06189	--	23.9654	16.0852
	27.1948	17.7738		23.6703	1.99049				24.9234	3.11822		29.3816	17.3466				23.9661	6.49403	--	23.983	16.2891
	27.2135	17.2033		23.7021	2.001				24.9405	3.13016		29.4017	17.3924				23.9833	6.09253	--	24.0001	15.6759
	27.2493	17.2169		23.7193	2.01592				24.957	3.12538		29.4394	17.4053				24.0001	6.59997	--	24.0166	16.6941
	27.2676	16.7504		23.7355	2.04398				24.9883	3.13332		29.4584	17.4557				24.0166	7.21542	--	24.0499	15.6548
	27.2871	16.9756		23.7674	2.05479				25.0214	3.14572		29.4972	17.5079				24.0329	6.49108	--	24.0659	16.1575
	27.3064	17.3		23.7987	2.05575				25.0384	3.15239		29.5177	17.4998				24.0643	6.82621	--	24.083	16.2764
	27.3252	17.1782		23.8156	2.0773				25.0549	3.15679		29.5373	17.5326				24.0806	6.1803	--	24.1009	16.0197
	27.3436	17.5142		23.8329	2.11672				25.0872	3.17583		29.575	17.619				24.0981	6.47969	--	24.1181	16.9496
	27.3794	16.8463		23.8491	2.16747				25.1188	3.18596		29.6134	17.7102				24.1148	6.97587	--	24.151	16.0991
	27.3978	17.1614		23.8648	2.20313				25.1361	3.17852		29.6336	17.7389				24.1307	6.5119	--	24.1675	16.3034
	27.4173	17.0966		23.8968	2.22191				25.153	3.1759		29.6541	17.7746				24.1629	6.33822	--	24.184	15.9941
	27.4364	17.2326		23.913	2.24223				25.1852	3.15229		29.6735	17.8135				24.1785	5.86393	--	24.2015	15.8046
	27.4549	17.4673		23.9302	2.28693				25.2016	3.12797		29.7105	17.8077				24.1953	6.52223	--	24.2193	16.8264
	27.4916	17.0697		23.9474	2.32802				25.2172	3.11995		29.7293	17.85				24.2128	6.38903	--	24.2364	16.7491
	27.5285	16.9639		23.9635	2.36376				25.2337	3.11477		29.749	17.844				24.2293	6.20223	--	24.2526	16.5411
	27.5484	17.0087		23.9952	2.38719				25.2511	3.09603		29.769	17.83				24.2451	6.89159	--	24.2857	15.956
	27.5675	17.441		24.0278	2.38634				25.2681	3.08148		29.7889	17.8034				24.2613	6.63624	--	24.3027	15.9472
	27.6042	17.2637		24.045	2.40439				25.2841	3.06742		29.8268	17.8098				24.2774	6.05956	--	24.3203	16.8206
	27.6226	16.9698		24.0619	2.42482				25.3003	3.0553		29.8451	17.8093				24.2935	6.59621	--	24.3379	16.9835
	27.6603	17.1475		24.0779	2.44575				25.3166	3.03793		29.8639	17.787				24.3107	6.63962	--	24.3547	16.8007
	27.6803	17.5218		24.1091	2.45469				25.3327	3.03527		29.8842	17.7587				24.3282	6.65136	--	24.3709	17.2073
	27.6993	17.5489		24.1252	2.4665				25.3496	3.03313		29.9042	17.7715				24.3448	6.97793	--	24.387	16.6788
	27.7174	17.8489		24.1419	2.48002				25.3671	3.03948		29.9235	17.7915				24.3606	6.78773	--	24.4035	16.4357
	27.7357	17.498		24.1589	2.51525				25.3839	3.04663		29.9615	17.8379				24.3927	6.74903	--	24.4208	16.9404
	27.7539	17.0773		24.1754	2.55989				25.3997	3.04951		29.9988	17.8277				24.4093	6.44092	--	24.4381	17.1378
	27.7728	17.4512		24.2069	2.58209				25.432	3.03389		30.0191	17.8033				24.4265	6.64209	--	24.4555	17.3934
	27.7924	17.6631		24.2223	2.6066				25.4485	3.04827		30.0388	17.8205				24.4437	7.10627	--	24.4722	17.6552
	27.812	17.9719		24.2387	2.61238				25.4657	3.06898		30.0765	17.8819				24.4599	6.7284	--	24.4884	17.1716
	27.8309	18.0083		24.2558	2.62137				25.4831	3.08102		30.0956	17.9603				24.4913	6.82245	--	24.5043	16.9803
	27.8669	17.6537		24.2725	2.65295				25.4995	3.07508		30.1338	18.0031				24.5074	6.41957	--	24.5384	16.8317
	27.8851	17.3796		24.2887	2.65654				25.5154	3.06848		30.1542	18.0306				24.5244	6.35455	--	24.5554	17.197
	27.9042	17.3425		24.3046	2.64915				25.5312	3.06394		30.1739	18.018				24.5415	6.85479	--	24.5724	17.6603
	27.9236	17.9922		24.3356	2.63965				25.5472	3.08325		30.2117	18.0094				24.5583	6.83905	--	24.5892	17.0071
	27.9429	18.2792		24.3523	2.62768				25.564	3.09446		30.2307	18.068				24.5747	6.62062	--	24.6053	16.7483
	27.9615	17.9176		24.3693	2.6211				25.581	3.09244		30.2696	18.0915				24.6056	6.53757	--	24.6382	16.7453
	27.997	17.3482		24.4013	2.62299				25.5979	3.09149		30.2902	18.0633				24.6392	6.66721	--	24.656	16.8743
	28.0348	17.2708		24.4175	2.62114				25.6144	3.10786		30.3098	18.0126				24.6559	6.74618	--	24.673	17.3891
	28.0541	17.6744		24.4333	2.61247				25.6302	3.13618		30.3473	18.0022				24.6723	6.81259	--	24.7059	17.1713
	28.0729	17.9957		24.449	2.59742				25.6617	3.16182		30.3664	18.0186				24.7046	6.27346	--	24.7384	16.8183
	28.0915	17.6479		24.4662	2.59805				25.6788	3.17054		30.3859	18.036				24.7364	6.6025	--	24.7557	17.2691
	28.1095	17.2704		24.4835	2.60349				25.6961	3.17626		30.4059	18.025				24.7537	6.21163	--	24.7737	17.4864
	28.146	17.2927		24.4993	2.59734				25.7126	3.18424		30.4261	17.9869				24.7701	6.39362	--	24.7907	17.2392
	28.1658	17.5808		24.5312	2.59714				25.7287	3.18994		30.4455	17.9674				24.786	6.93001	--	24.8235	17.3263
	28.1846	18.1428		24.5634	2.59761				25.7601	3.21517		30.4826	17.9729				24.8022	6.34302	--	24.8402	16.6041
	28.2213	17.8979		24.5807	2.61224				25.7938	3.23644		30.5214	17.9649				24.8183	6.07631	--	24.8569	16.9247
	28.2396	17.5668		24.5978	2.60326				25.8104	3.24594		30.5416	17.9545				24.8341	6.37225	--	24.8745	17.3158
	28.2573	17.2007		24.6137	2.62642				25.8428	3.26122		30.5615	17.9526				24.8509	6.10658	--	24.8924	17.0637
	28.2766	17.6266		24.6453	2.64057				25.859	3.26809		30.5807	17.9581				24.8683	6.30683	--	24.9093	17.4164
	28.2966	17.8163		24.6613	2.64212				25.8914	3.30002		30.5991	17.9455				24.8849	6.5905	--	24.9254	17.1763
	28.3157	17.6092		24.6781	2.6694				25.9092	3.34745		30.6362	17.9473				24.9007	6.35281	--	24.9418	16.6247
	28.3339	18.0525		24.6954	2.67894				25.9259	3.38988		30.6563	17.922				24.9331	6.09068	--	24.9583	16.837
	28.3523	17.5234		24.712	2.66793				25.9579	3.41606		30.6761	17.9067				24.9493	5.70229	--	24.9755	16.8046
	28.3705	16.9533		24.7277	2.66894				25.9904	3.41867		30.6955	17.9246				24.9665	6.1144	--	24.9932	16.7907
	28.389	17.5416		24.7435	2.66375				26.0076	3.4368		30.7333	17.9314				24.9839	6.34184	--	25.0108	17.522
	28.4087	17.5642		24.7592	2.68048				26.025	3.46816		30.7516	17.9365				25.016	6.45417	--	25.0274	17.2203
	28.4285	17.4678		24.7755	2.67626				26.0416	3.47992		30.7711	17.9492				25.0322	6.23254	--	25.0434	16.9547
	28.4471	18.0909		24.7923	2.67633				26.0736	3.49171		30.7915	17.9707				25.0483	5.82581	--	25.0762	16.5942
	28.4653	17.7675		24.8093	2.68263				26.0896	3.48649		30.8108	18.0125				25.0649	6.0934	--	25.0935	16.7181
	28.5018	17.8187		24.8258	2.67058				26.1062	3.46809		30.8296	18.0784				25.0822	6.49839	--	25.111	17.6883
	28.5208	17.2937		24.8415	2.66767				26.1235	3.47205		30.8676	18.1788				25.0993	6.54379	--	25.1283	17.3261
	28.5404	17.9106		24.8724	2.69342				26.1408	3.47276		30.8862	18.2299				25.1313	6.66727	--	25.1609	17.478
	28.56	18.2902		24.889	2.70173				26.1569	3.48052		30.9062	18.253				25.147	6.43279	--	25.1768	16.6935
	28.5784	17.5642		24.9059	2.69241				26.1886	3.49228		30.9269	18.3174				25.1802	6.43158	--	25.1938	16.8471
	28.5962	18.0674		24.9225	2.67906				26.2047	3.50452		30.9464	18.3725				25.197	6.71674	--	25.2114	17.1892
	28.6328	17.4067		24.9387	2.65449				26.2216	3.52291		30.9839	18.4261				25.2138	7.07008	--	25.2285	17.2574
	28.6521	17.9341		24.9548	2.65103				26.2388	3.52276		31.0219	18.4669				25.2301	6.76913	--	25.2451	17.6171
	28.6715	18.112		24.9703	2.66064				26.2556	3.52809		31.0422	18.5019				25.2456	6.34321	--	25.278	16.8958
	28.6907	17.959		24.986	2.67423				26.2719	3.55476		31.0626	18.5041				25.2775	6.28276	--	25.2939	17.3757
	28.7093	18.3933		25.0027	2.66802				26.2877	3.5789		31.1005	18.4892				25.2948	6.32535	--	25.3111	17.217
	28.7272	17.975		25.0196	2.66173				26.3196	3.60565		31.1385	18.5256				25.3117	6.88188	--	25.3287	17.1563
	28.7449	17.656		25.0516	2.67767				26.3366	3.62833		31.158	18.521				25.328	6.6984	--	25.3455	17.7722
	28.7636	18.3663		25.0677	2.70648				26.3536	3.64692		31.1786	18.503				25.3441	6.48716	--	25.3786	17.3549
	28.7831	17.8906		25.0832	2.72783				26.3701	3.66844		31.1987	18.4777				25.3752	6.3174	--	25.4112	17.2449
	28.8022	17.9687		25.0994	2.7365				26.3864	3.6766		31.2176	18.4542				25.392	6.33436	--	25.4286	17.2139
	28.8209	18.7382		25.1165	2.72696				26.4022	3.69675		31.2361	18.4969				25.4093	6.84422	--	25.4463	17.7393
	28.8394	17.9733		25.1334	2.73548				26.4343	3.70229		31.2548	18.5329				25.4416	7.15602	--	25.4795	17.6975
	28.875	18.2189		25.1492	2.75158				26.4517	3.70711		31.2938	18.5375				25.4737	6.40532	--	25.5125	17.3283
	28.8939	17.6863		25.1652	2.77127				26.4682	3.70542		31.3139	18.5562				25.4897	6.72518	--	25.5292	17.132
	28.9137	18.0369		25.1969	2.77717				26.5005	3.70404		31.3337	18.6368				25.5069	6.98062	--	25.547	17.6526
	28.9325	18.6352		25.2133	2.7666				26.5325	3.70585		31.3713	18.742				25.5243	6.55676	--	25.5648	17.7163
	28.9508	18.0791		25.2308	2.76125				26.5495	3.7084		31.409	18.7959				25.5405	6.98123	--	25.5978	17.8848
	28.9873	18.0572		25.2477	2.76666				26.5669	3.70116		31.4291	18.8468				25.5562	7.28012	--	25.6145	17.3285
	29.0054	17.628		25.2635	2.7771				26.5833	3.69814		31.4489	18.9001				25.5725	6.54898	--	25.6309	16.9911
	29.0249	17.9862		25.2795	2.77762				26.6156	3.69174		31.4871	18.9816				25.6051	6.30228	--	25.6481	17.2204
	29.0447	18.286		25.2954	2.79601				26.6315	3.66277		31.5057	19.0945				25.6224	6.25715	--	25.6658	17.52
	29.0634	18.0587		25.3114	2.79015				26.6649	3.65123		31.5438	19.1643				25.6397	6.9751	--	25.6833	17.7315
	29.0815	18.4174		25.3282	2.8158				26.6823	3.63415		31.564	19.186				25.6559	6.77744	--	25.6999	17.9605
	29.1	18.2011		25.3455	2.82976				26.6987	3.62362		31.6021	19.1749				25.6717	6.39816	--	25.716	17.6535
	29.1182	17.79		25.3622	2.83743				26.731	3.61535		31.6212	19.181				25.6877	6.68396	--	25.7322	16.8664
	29.1565	18.1512		25.378	2.86258				26.7638	3.58802		31.6398	19.201				25.7038	6.3829	--	25.7489	17.4939
	29.1762	18.122		25.3937	2.86524				26.7811	3.55892		31.6787	19.1931				25.7206	6.0296	--	25.7662	17.2907
	29.2129	18.4735		25.4094	2.86714				26.7984	3.54759		31.6992	19.1057				25.7379	6.98646	--	25.7838	18.0216
	29.2314	17.952		25.4425	2.8746				26.8147	3.54221		31.7372	19.003				25.7548	6.90482	--	25.801	18.7133
	29.2498	17.7589		25.4594	2.87239				26.8463	3.54791		31.7565	18.9444				25.7865	7.1384	--	25.8175	17.6883
	29.2688	17.8717		25.4758	2.88379				26.8626	3.52503		31.7753	18.8996				25.8024	6.30711	--	25.8495	17.7995
	29.2886	17.9437		25.5072	2.88275				26.8795	3.49603		31.8147	18.8551				25.8357	6.9711	--	25.8665	17.065
	29.308	18.0336		25.5395	2.89438				26.8966	3.47499		31.8352	18.7801				25.8527	6.95499	--	25.884	17.796
	29.3265	18.4872		25.5563	2.88953				26.9134	3.46864		31.8732	18.7036				25.8694	7.03575	--	25.9012	18.8243
	29.3445	18.1084		25.5727	2.88191				26.9456	3.47715		31.8921	18.6602				25.8854	7.2192	--	25.918	17.6375
	29.3809	18.1976		25.5889	2.89492				26.9611	3.47065		31.9111	18.6098				25.9009	6.41189	--	25.9345	18.339
	29.4001	17.6739		25.6048	2.87593				26.9946	3.45072		31.9309	18.5871				25.9332	6.63175	--	25.9506	17.789
	29.4196	18.3461		25.6361	2.86853				27.0115	3.42825		31.9511	18.5937				25.9503	6.37665	--	25.9668	17.0646
	29.4387	18.5702		25.653	2.88295				27.0439	3.4153		31.9711	18.6055				25.9671	7.36732	--	25.9841	18.1322
	29.457	18.0847		25.6697	2.86878				27.0754	3.42247		31.9901	18.6574				25.9995	6.66892	--	26.0017	17.9903
	29.4748	18.4443		25.6857	2.86861				27.0921	3.41612		32.0274	18.6666				26.0151	6.99464	--	26.0348	18.4132
	29.4925	18.2638		25.7017	2.83482				27.1091	3.39183		32.0465	18.6517				26.0479	6.76458	--	26.0514	17.4707
	29.5114	17.47		25.7332	2.8235				27.1255	3.37733		32.0663	18.681				26.065	7.4318	--	26.0675	17.2103
	29.531	18.371		25.7495	2.81104				27.1579	3.37202		32.0863	18.7257				26.0973	7.36404	--	26.084	17.893
	29.5501	18.4212		25.7669	2.79743				27.174	3.37546		32.106	18.78				26.1135	7.61923	--	26.1017	17.044
	29.5686	18.2094		25.7838	2.78898				27.2072	3.37649		32.125	18.7954				26.1292	6.88199	--	26.1195	17.521
	29.5871	18.8643		25.8155	2.7775				27.2248	3.34915		32.1434	18.7788				26.1454	6.69226	--	26.136	17.8584
	29.605	18.2056		25.8316	2.7348				27.2409	3.35038		32.1617	18.7416				26.1626	7.26291	--	26.1524	17.3324
	29.6228	17.9507		25.8472	2.69919				27.2731	3.36462		32.1812	18.7386				26.1798	6.96123	--	26.1854	17.514
	29.6421	18.6137		25.8638	2.68706				27.2891	3.37834		32.2012	18.7603				26.212	7.43409	--	26.2024	17.2723
	29.6616	18.1498		25.8813	2.67613				27.3228	3.38774		32.2208	18.7716				26.2283	6.75826	--	26.2204	18.0975
	29.6801	18.3496		25.8981	2.68517				27.3403	3.39032		32.2401	18.7811				26.244	6.53615	--	26.238	17.9758
	29.6983	19.086		25.914	2.67923				27.3727	3.39926		32.2592	18.7848				26.2604	7.05656	--	26.2544	17.5589
	29.717	17.9751		25.93	2.65443				27.405	3.42786		32.2961	18.8148				26.2778	6.82138	--	26.2707	18.0777
	29.7533	18.6278		25.946	2.64165				27.4217	3.46117		32.316	18.8472				26.295	7.0614	--	26.2872	17.4525
	29.7729	17.9058		25.9788	2.64393				27.4391	3.47563		32.3363	18.8821				26.3111	7.67476	--	26.3038	17.2127
	29.7928	18.3119		25.9961	2.66437				27.4561	3.472		32.3554	18.9609				26.3271	7.25496	--	26.3211	17.9305
	29.8111	18.8028		26.0124	2.66922				27.4722	3.47915		32.3933	19.0014				26.3434	7.03897	--	26.339	17.7003
	29.8291	18.2573		26.0281	2.65871				27.5039	3.50373		32.4307	19.0471				26.3597	7.27714	--	26.3563	17.4436
	29.8477	18.5077		26.0595	2.65789				27.5202	3.52931		32.451	19.0957				26.3764	6.72359	--	26.3726	17.9039
	29.8847	17.9679		26.0759	2.66098				27.5371	3.54135		32.4715	19.0855				26.3936	7.38439	--	26.3888	17.3158
	29.9045	18.8853		26.0928	2.68926				27.5543	3.54443		32.5095	19.0778				26.4106	7.58362	--	26.4219	17.5542
	29.9242	18.7424		26.1097	2.69716				27.571	3.54429		32.5285	19.0983				26.4266	7.11494	--	26.4393	17.4298
	29.9427	18.2451		26.126	2.69961				27.6026	3.55896		32.5666	19.076				26.4581	7.24575	--	26.4567	17.9317
	29.9608	18.9462		26.1416	2.68163				27.635	3.58164		32.5872	19.0746				26.4746	6.62735	--	26.4737	18.1555
	29.9792	18.4538		26.157	2.67943				27.6523	3.59228		32.6074	19.0592				26.4914	7.24691	--	26.4902	17.8501
	29.9978	18.0044		26.1897	2.70774				27.6691	3.58531		32.6264	19.0405				26.5084	7.77838	--	26.5223	17.9986
	30.0169	18.6053		26.2066	2.722				27.7018	3.5872		32.6453	19.0523				26.525	7.21829	--	26.5395	17.6193
	30.0365	18.6199		26.223	2.735				27.7331	3.60497		32.6642	19.014				26.5411	7.6325	--	26.5569	17.9983
	30.0559	18.6938		26.255	2.72037				27.75	3.62258		32.6832	18.9779				26.5568	7.43436	--	26.5739	18.4141
	30.0742	19.1397		26.2863	2.72781				27.7672	3.63864		32.703	18.9953				26.5724	7.04037	--	26.6071	18.1133
	30.0921	18.5449		26.3034	2.74353				27.7995	3.65761		32.7235	19.0357				26.5893	7.31773	--	26.6393	18.0428
	30.1289	18.5939		26.32	2.76986				27.8159	3.66122		32.7433	19.1154				26.6062	7.49003	--	26.6567	17.8783
	30.1483	18.3697		26.3359	2.78765				27.8317	3.68426		32.762	19.121				26.6228	7.44233	--	26.6743	18.4604
	30.1678	18.873		26.3519	2.79253				27.8477	3.69267		32.7805	19.0972				26.6392	7.76617	--	26.7075	18.4972
	30.1867	19.074		26.3679	2.79142				27.8649	3.69282		32.7992	19.1128				26.6552	7.31669	--	26.7242	18.238
	30.205	18.627		26.3998	2.79306				27.8823	3.69581		32.8187	19.1537				26.6707	6.89423	--	26.7402	17.8958
	30.2403	18.4787		26.4172	2.80748				27.8984	3.69435		32.8387	19.1643				26.6866	7.24616	--	26.7745	18.2759
	30.2594	18.2605		26.4339	2.83053				27.9309	3.6948		32.8588	19.203				26.7037	6.92407	--	26.7922	18.1285
	30.2789	18.4905		26.4656	2.8547				27.9633	3.69219		32.8784	19.196				26.7206	7.02798	--	26.8087	18.3491
	30.298	19.0243		26.4816	2.86717				27.9807	3.67216		32.8973	19.148				26.7368	7.5086	--	26.8252	18.763
	30.335	18.6998		26.4973	2.877				27.9979	3.67157		32.9341	19.1974				26.7528	7.27249	--	26.842	17.9052
	30.3706	18.8206		26.5141	2.8827				28.0301	3.67586		32.9538	19.2507				26.7691	6.84048	--	26.8752	18.2036
	30.3899	18.7089		26.5315	2.9221				28.0462	3.68669		32.9739	19.3083				26.801	6.95059	--	26.893	18.1487
	30.4095	19.0124		26.5482	2.94308				28.0793	3.69298		32.9935	19.3753				26.8185	7.12364	--	26.9105	18.5053
	30.4461	19.3809		26.564	2.94187				28.0967	3.67947		33.0128	19.4351				26.8357	7.52152	--	26.927	18.7581
	30.4648	19.297		26.5957	2.93847				28.1137	3.66588		33.05	19.4882				26.8675	7.73989	--	26.9434	18.2438
	30.4827	18.7925		26.612	2.93072				28.1297	3.65702		33.0885	19.5613				26.8997	7.17854	--	26.9765	18.17
	30.5012	18.9912		26.6289	2.93664				28.1455	3.63873		33.1086	19.5889				26.9163	7.31583	--	26.9939	17.7862
	30.5209	19.2639		26.646	2.93574				28.1614	3.62182		33.1277	19.6112				26.9337	7.75053	--	27.0116	18.7545
	30.5406	18.9692		26.6623	2.93766				28.1947	3.59615		33.1465	19.6805				26.9509	7.51555	--	27.0288	18.7186
	30.5589	19.2395		26.6938	2.9121				28.2119	3.57022		33.1656	19.708				26.9669	7.79066	--	27.0451	18.4571
	30.5772	19.4834		26.7261	2.89824				28.2287	3.54674		33.2032	19.7588				26.9989	6.93137	--	27.0612	18.8565
	30.5959	19.0244		26.7431	2.8861				28.2602	3.51862		33.2235	19.7325				27.0152	7.13557	--	27.0775	18.3949
	30.6328	18.6751		26.7599	2.90473				28.276	3.49535		33.2438	19.7203				27.0321	7.11739	--	27.0945	18.0939
	30.6527	18.7237		26.7762	2.90531				28.2928	3.47596		33.2815	19.7007				27.0494	7.109	--	27.1118	18.8798
	30.6722	19.2826		26.7918	2.90358				28.3099	3.47351		33.3007	19.6861				27.0662	7.33111	--	27.1294	18.9414
	30.6906	19.0216		26.8072	2.89475				28.3266	3.47536		33.3195	19.656				27.0978	7.01833	--	27.1464	18.7997
	30.7272	19.0576		26.8231	2.89647				28.3592	3.44877		33.3389	19.6435				27.1302	6.84719	--	27.1627	19.2616
	30.7456	18.5557		26.84	2.9196				28.3905	3.42417		33.3593	19.59				27.1471	6.9683	--	27.1785	18.6188
	30.765	18.6559		26.8568	2.94318				28.4076	3.41405		33.3795	19.5329				27.1642	7.65778	--	27.212	18.7592
	30.7848	19.3251		26.8731	2.96205				28.4247	3.41075		33.4172	19.5467				27.1807	7.53239	--	27.2294	18.4893
	30.8038	19.0098		26.8892	2.96403				28.4409	3.4113		33.4363	19.492				27.1965	7.24438	--	27.2465	18.859
	30.8219	19.4191		26.9051	2.9673				28.4733	3.41096		33.4755	19.4785				27.2119	7.43211	--	27.2633	19.0614
	30.8581	18.602		26.9203	2.98709				28.4892	3.40033		33.4958	19.4772				27.2448	6.91426	--	27.2799	18.2039
	30.8769	19.0114		26.9536	3.0093				28.5227	3.39351		33.5155	19.4816				27.2618	7.56858	--	27.3122	18.5315
	30.8963	19.4338		26.9701	3.02354				28.5401	3.41076		33.5342	19.4813				27.2785	7.80825	--	27.33	17.9101
	30.9159	19.2986		26.9859	3.01886				28.572	3.43301		33.5529	19.4667				27.2949	7.53481	--	27.3474	18.6007
	30.9349	19.6794		27.018	2.99806				28.5884	3.44689		33.591	19.4214				27.3263	7.37271	--	27.3638	18.7996
	30.9706	18.8637		27.0334	3.01081				28.6045	3.44558		33.6108	19.4259				27.3594	7.5486	--	27.3802	18.5028
	30.9885	19.2289		27.0499	3.00683				28.6213	3.45127		33.6309	19.4742				27.3763	7.62877	--	27.4129	18.2476
	31.0077	19.0491		27.0674	3.0098				28.6389	3.47402		33.6504	19.5435				27.4083	7.98739	--	27.4475	18.8805
	31.0271	19.0808		27.0839	2.99576				28.6559	3.48687		33.6692	19.6013				27.4245	7.42311	--	27.465	18.6686
	31.0461	19.918		27.1155	2.96618				28.6718	3.50761		33.6875	19.5974				27.4402	7.13039	--	27.4976	19.2336
	31.0648	19.6236		27.1476	2.95685				28.6878	3.52116		33.7059	19.6139				27.4567	7.59288	--	27.5143	18.3617
	31.0831	19.1348		27.1647	2.96457				28.7039	3.53407		33.7258	19.6468				27.4741	7.58461	--	27.5479	18.8285
	31.1007	19.4626		27.1822	2.97189				28.7372	3.54562		33.7459	19.6959				27.4911	7.74754	--	27.5659	18.884
	31.1188	19.2366		27.1985	2.95004				28.7547	3.56847		33.7654	19.6962				27.5069	8.17257	--	27.5833	19.2503
	31.1385	19.047		27.2301	2.94336				28.7715	3.58479		33.7846	19.6721				27.5231	7.81296	--	27.6159	18.8895
	31.1579	19.8222		27.2461	2.93015				28.7874	3.60001		33.8035	19.5927				27.5394	7.3032	--	27.6493	18.5932
	31.1762	19.6309		27.2625	2.93249				28.8192	3.61468		33.8406	19.5627				27.5553	7.70164	--	27.6668	18.5058
	31.213	19.3106		27.2795	2.95381				28.8359	3.61539		33.8607	19.5533				27.5721	7.37266	--	27.6846	19.1755
	31.2308	18.826		27.2965	2.95394				28.8529	3.61374		33.8806	19.5183				27.5895	7.86676	--	27.7016	19.1088
	31.2494	19.1818		27.3284	2.9514				28.8698	3.62707		33.8995	19.5201				27.6065	8.06051	--	27.7178	18.7746
	31.2693	19.4906		27.3441	2.93982				28.8863	3.63271		33.9184	19.5224				27.6224	7.71649	--	27.7503	18.3932
	31.2888	19.2101		27.36	2.90964				28.9179	3.6462		33.9376	19.5143				27.6544	7.44559	--	27.7675	18.0032
	31.3069	19.4472		27.3767	2.91033				28.9337	3.65446		33.9754	19.5247				27.6709	6.85871	--	27.785	18.5145
	31.3437	18.8611		27.3934	2.92736				28.9507	3.65665		33.996	19.5346				27.6879	7.53002	--	27.8025	19.1018
	31.3619	19.1588		27.4101	2.92066				28.9679	3.66356		34.0161	19.547				27.7051	8.01696	--	27.8193	18.6086
	31.3812	19.2534		27.4263	2.93018				28.9844	3.66143		34.0535	19.6107				27.7218	7.62475	--	27.8513	18.608
	31.4012	19.557		27.4572	2.93028				29.0169	3.66097		34.0727	19.6683				27.7376	8.23903	--	27.8676	18.1208
	31.4205	20.0865		27.4904	2.91931				29.0325	3.67091		34.1113	19.7508				27.7534	7.85857	--	27.8851	18.1508
	31.4386	19.7457		27.5072	2.91892				29.0654	3.66938		34.1319	19.781				27.7693	7.36656	--	27.9025	18.9816
	31.4569	19.5358		27.5233	2.93385				29.0825	3.66596		34.1519	19.8178				27.786	7.62159	--	27.9194	18.8669
	31.4939	19.491		27.555	2.94458				29.1145	3.65541		34.1895	19.851				27.8029	7.4741	--	27.9361	19.1004
	31.5132	19.6034		27.5703	2.95153				29.131	3.64131		34.2084	19.8923				27.82	7.88587	--	27.9684	18.1433
	31.533	20.1656		27.5866	2.94744				29.1467	3.62524		34.2278	19.8899				27.8365	8.21991	--	27.9849	18.7924
	31.552	19.7892		27.6039	2.94746				29.1805	3.60938		34.2477	19.885				27.8521	7.85278	--	28.0026	18.8547
	31.5879	19.7375		27.6202	2.95523				29.1976	3.5884		34.268	19.847				27.8675	7.54731	--	28.0199	18.5309
	31.606	19.0716		27.6522	2.96478				29.2295	3.59111		34.2877	19.7991				27.9006	7.05875	--	28.0362	19.2231
	31.6252	19.0263		27.6837	2.96109				29.2459	3.58034		34.3248	19.8207				27.9175	7.26687	--	28.0694	18.2965
	31.6445	19.5531		27.7005	2.96411				29.2787	3.56967		34.3435	19.8183				27.9339	7.95276	--	28.0855	18.7874
	31.6639	19.8519		27.7178	2.98133				29.2963	3.55235		34.3633	19.7928				27.9503	7.72382	--	28.1024	18.6534
	31.6828	19.6058		27.7339	2.97883				29.3132	3.54328		34.3835	19.7932				27.9815	7.66134	--	28.1203	18.5629
	31.7186	19.3918		27.7495	2.9969				29.3453	3.55446		34.4033	19.7846				27.9977	7.45393	--	28.1376	19.3488
	31.7559	19.2696		27.7658	3.00606				29.3615	3.56539		34.4413	19.8281				28.015	7.32008	--	28.1538	18.8563
	31.7753	19.7075		27.7818	3.01285				29.3949	3.57729		34.4782	19.814				28.0318	7.78387	--	28.1872	19.1387
	31.7943	20.1499		27.7978	3.03765				29.4123	3.56026		34.4982	19.8139				28.0638	7.6963	--	28.2036	18.5286
	31.8313	19.8296		27.8148	3.05344				29.4289	3.55417		34.5183	19.8011				28.0958	7.34977	--	28.2209	18.7116
	31.8488	19.4793		27.8321	3.07267				29.4608	3.57567		34.5377	19.8406				28.1124	7.54848	--	28.2388	19.4559
	31.8669	19.7555		27.8484	3.09092				29.4767	3.59762		34.5568	19.9025				28.1299	7.81898	--	28.2561	18.8552
	31.8863	19.7254		27.8641	3.09417				29.4932	3.62473		34.594	19.9513				28.1467	7.73615	--	28.2723	19.1262
	31.9053	19.7495		27.8801	3.08907				29.5103	3.6252		34.6331	19.9404				28.1785	7.94723	--	28.3053	18.5444
	31.9237	19.9978		27.896	3.08637				29.5275	3.61535		34.6528	19.9391				28.1948	7.40474	--	28.3222	18.7773
	31.9608	19.3391		27.9125	3.10693				29.544	3.61484		34.6907	19.9318				28.228	7.86763	--	28.3397	19.1131
	31.9975	19.2738		27.9295	3.11261				29.5754	3.63583		34.71	19.9824				28.2455	7.75869	--	28.3573	18.7532
	32.0174	19.2502		27.9465	3.11				29.6083	3.64834		34.7478	19.9713				28.2623	7.86326	--	28.3743	19.1282
	32.0368	19.907		27.9625	3.09609				29.6255	3.6456		34.7683	19.9555				28.2939	7.57744	--	28.4066	18.5035
	32.0549	19.4977		27.994	3.08954				29.6422	3.63712		34.7883	19.8933				28.31	7.30866	--	28.4402	18.507
	32.0918	19.4499		28.01	3.12517				29.6746	3.64585		34.826	19.886				28.3264	7.40979	--	28.4576	18.5261
	32.11	19.0198		28.0266	3.12351				29.6899	3.66976		34.8639	19.9221				28.3435	7.52218	--	28.4749	19.169
	32.1292	19.4255		28.0435	3.10937				29.7233	3.68917		34.8836	19.898				28.3608	8.06828	--	28.4918	19.0209
	32.1491	19.808		28.0602	3.10827				29.7402	3.68364		34.9041	19.8331				28.3773	8.01834	--	28.5079	18.6418
	32.1682	19.4033		28.0763	3.09308				29.7563	3.69614		34.9239	19.8295				28.393	7.76033	--	28.5236	18.8497
	32.1862	19.9918		28.1071	3.11377				29.7887	3.71755		34.9619	19.8467				28.4088	8.08356	--	28.5401	18.5686
	32.223	18.9534		28.1234	3.11937				29.821	3.7447		34.9807	19.9121				28.4249	7.81433	--	28.5576	18.425
	32.2416	19.5885		28.1404	3.10789				29.8387	3.75414		35.0202	19.9204				28.4418	7.39874	--	28.5752	19.1122
	32.2611	19.6755		28.1573	3.1044				29.8556	3.76235		35.0405	19.9513				28.4586	8.24049	--	28.5922	19.2175
	32.2809	19.6353		28.1736	3.09893				29.8714	3.77635		35.0598	19.9509				28.4754	8.267	--	28.6088	18.9295
	32.2998	20.1177		28.1896	3.09472				29.8875	3.80647		35.0971	20.0256				28.4919	7.92531	--	28.6408	18.7626
	32.3178	19.8335		28.2052	3.11331				29.9197	3.82595		35.1357	20.0729				28.5229	7.52542	--	28.6577	18.702
	32.336	19.3253		28.2206	3.11956				29.9367	3.83441		35.1557	20.1124				28.5391	7.217	--	28.6754	18.9577
	32.3542	19.5252		28.2372	3.11609				29.9543	3.83787		35.1759	20.1121				28.5565	7.45087	--	28.6924	19.0753
	32.3731	18.9391		28.2542	3.11679				29.9709	3.85427		35.1951	20.1642				28.5734	7.32481	--	28.7254	19.1254
	32.3925	19.2103		28.2862	3.10402				29.9869	3.8828		35.2318	20.2139				28.5897	7.58036	--	28.7419	18.5486
	32.412	20.0573		28.3182	3.09819				30.0191	3.89619		35.2508	20.2583				28.6059	7.90443	--	28.7752	18.9571
	32.4308	19.4715		28.3509	3.09883				30.0356	3.89366		35.2709	20.2372				28.6219	7.06174	--	28.7933	18.9107
	32.4662	19.6829		28.3683	3.11695				30.0529	3.89153		35.2907	20.2205				28.6373	7.46777	--	28.8104	18.9663
	32.4843	19.139		28.3843	3.11071				30.0703	3.90166		35.3101	20.226				28.6536	7.76903	--	28.8265	19.227
	32.5037	19.3744		28.4161	3.10633				30.1025	3.92289		35.348	20.2596				28.6709	7.29984	--	28.843	18.9565
	32.5232	19.9647		28.4319	3.10274				30.1184	3.94416		35.3853	20.2517				28.6876	7.96377	--	28.8596	18.5474
	32.5421	19.936		28.4654	3.08308				30.1514	3.94625		35.4058	20.2204				28.7035	8.29986	--	28.8763	18.8274
	32.5607	20.4011		28.4825	3.10106				30.1685	3.92911		35.4255	20.212				28.7197	7.91177	--	28.8938	18.9758
	32.5789	20.1688		28.5143	3.11954				30.1854	3.92321		35.4633	20.2577				28.7358	8.21353	--	28.9117	19.1269
	32.5966	19.8041		28.5463	3.12452				30.2175	3.92998		35.5007	20.3201				28.7683	7.77233	--	28.9288	19.2545
	32.6152	20.1462		28.5629	3.11742				30.233	3.92764		35.5203	20.3562				28.7857	8.30284	--	28.9614	18.8001
	32.6349	19.9484		28.5802	3.11938				30.2663	3.90341		35.5409	20.3567				28.8021	7.91839	--	28.9948	18.6266
	32.6539	20.0553		28.5971	3.12009				30.2832	3.88503		35.5605	20.3369				28.8341	8.24819	--	29.0125	18.8183
	32.672	20.4246		28.6129	3.11802				30.3159	3.87279		35.5791	20.3309				28.8503	7.41762	--	29.0301	19.2293
	32.6904	20.1689		28.6442	3.13192				30.332	3.87895		35.6173	20.3815				28.8835	7.92744	--	29.0467	19.0399
	32.7088	19.9143		28.6604	3.13352				30.3637	3.86617		35.6562	20.4055				28.901	7.42129	--	29.0791	18.983
	32.7459	19.9277		28.6772	3.12382				30.3811	3.85768		35.6769	20.4183				28.9176	7.61265	--	29.0957	18.7341
	32.7659	20.0001		28.6941	3.10293				30.3979	3.83212		35.6965	20.4082				28.9334	7.95998	--	29.1129	18.7258
	32.7848	20.2063		28.7107	3.10062				30.43	3.82908		35.7341	20.4571				28.9495	7.43957	--	29.1304	19.3096
	32.821	20.0705		28.7266	3.10342				30.4462	3.84037		35.7531	20.5121				28.9821	7.61966	--	29.1477	19.3912
	32.8395	19.6396		28.742	3.10174				30.4788	3.83231		35.7727	20.5586				28.9992	7.59189	--	29.1804	19.3595
	32.8775	19.8809		28.7574	3.09755				30.4962	3.82535		35.7931	20.5945				29.0164	8.11678	--	29.1962	19.1163
	32.8974	20.136		28.7737	3.08456				30.5128	3.80397		35.8133	20.6128				29.0328	8.23503	--	29.2306	19.0203
	32.9163	20.2731		28.7907	3.05497				30.545	3.7823		35.8509	20.6454				29.0486	7.92303	--	29.2479	19.316
	32.9528	19.9614		28.8073	3.03792				30.5612	3.77437		35.8884	20.6744				29.0804	7.89142	--	29.2648	19.7041
	32.9712	19.6478		28.8235	3.01248				30.5944	3.76575		35.9083	20.6823				29.0971	7.59572	--	29.2815	19.3504
	32.99	19.5578		28.8551	2.99151				30.6119	3.74247		35.9284	20.6858				29.1141	8.15789	--	29.2977	18.9797
	33.0094	20.2418		28.8707	2.96919				30.6285	3.70815		35.9482	20.6583				29.1311	8.38534	--	29.3136	19.1815
	33.0291	20.6432		28.8874	2.95157				30.6607	3.70041		35.9675	20.6429				29.1473	7.8985	--	29.3307	18.8486
	33.0479	20.1959		28.9044	2.93851				30.6768	3.69301		35.9861	20.6156				29.1629	8.11057	--	29.3483	19.091
	33.0658	20.4626		28.9205	2.91353				30.6934	3.70212		36.0233	20.5842				29.1949	7.47617	--	29.3652	19.5296
	33.0838	20.1774		28.9364	2.90984				30.7107	3.7169		36.0434	20.529				29.2122	7.84834	--	29.3982	19.3518
	33.102	19.724		28.9525	2.9125				30.7278	3.72128		36.0633	20.4772				29.2291	8.34294	--	29.4308	18.9358
	33.1212	19.9949		28.968	2.92556				30.7597	3.72735		36.1016	20.4232				29.2456	8.09215	--	29.4482	19.2421
	33.1407	20.2829		28.984	2.92925				30.7917	3.74684		36.1203	20.4181				29.2774	7.99002	--	29.466	19.5431
	33.1599	20.5112		29.0011	2.89924				30.8084	3.74864		36.1385	20.3908				29.2928	7.72586	--	29.4829	19.4558
	33.1783	20.6992		29.0182	2.8906				30.8256	3.75324		36.1579	20.3421				29.3094	7.86542	--	29.4993	19.7151
	33.1962	19.9852		29.034	2.8935				30.8426	3.75511		36.178	20.3124				29.3267	7.88446	--	29.516	19.3927
	33.2139	19.787		29.0498	2.89454				30.8747	3.77827		36.1973	20.3219				29.3432	7.98935	--	29.5323	18.8684
	33.2324	20.141		29.0661	2.88497				30.8904	3.78556		36.2353	20.345				29.3592	8.35023	--	29.5664	19.3293
	33.252	19.6901		29.0982	2.85081				30.9238	3.77704		36.2542	20.391				29.3754	7.93148	--	29.5842	19.2259
	33.2712	20.1511		29.1155	2.84449				30.9408	3.77722		36.2928	20.4176				29.3913	7.45231	--	29.601	19.5871
	33.2899	20.6178		29.1325	2.84708				30.9573	3.78628		36.3134	20.3932				29.4071	7.82479	--	29.6341	19.2317
	33.3083	20.0967		29.1485	2.83585				30.9737	3.81557		36.3329	20.4074				29.424	7.90969	--	29.6678	19.1687
	33.3441	20.1181		29.1643	2.85455				30.9894	3.83143		36.3706	20.462				29.4416	7.77982	--	29.6853	19.3912
	33.3629	19.6915		29.1804	2.85486				31.0049	3.83573		36.4087	20.5306				29.4581	8.19869	--	29.7028	19.7363
	33.3827	20.2762		29.1963	2.86342				31.0214	3.84704		36.4288	20.5956				29.49	7.87156	--	29.7358	19.6928
	33.4015	20.5959		29.213	2.86745				31.0388	3.87427		36.4492	20.6392				29.5222	7.91297	--	29.7684	19.2606
	33.4198	20.3048		29.2303	2.85616				31.0555	3.91364		36.4684	20.692				29.5395	8.26456	--	29.7856	19.293
	33.4383	20.6		29.2469	2.84267				31.0877	3.9486		36.5061	20.7376				29.5569	8.6039	--	29.803	19.8586
	33.4567	20.2521		29.2626	2.85864				31.1194	3.96766		36.5251	20.8226				29.5731	8.41446	--	29.8203	19.8868
	33.4748	19.9033		29.2941	2.85872				31.1364	3.97893		36.5447	20.8704				29.605	8.53266	--	29.8532	19.7143
	33.4941	20.4285		29.3103	2.87779				31.154	4.00378		36.5651	20.8956				29.6211	7.88787	--	29.8692	19.5324
	33.5138	20.2847		29.327	2.85953				31.1704	4.02576		36.5852	20.8979				29.6378	7.9453	--	29.8861	19.3334
	33.5326	20.2992		29.3441	2.85334				31.1863	4.04721		36.6044	20.8702				29.6552	8.66586	--	29.9035	19.4659
	33.5506	20.9348		29.3607	2.87156				31.2026	4.04352		36.6416	20.8216				29.6724	8.2767	--	29.9207	19.6832
	33.5691	20.1867		29.392	2.88909				31.2187	4.03046		36.6607	20.7664				29.7042	8.43711	--	29.9374	19.9442
	33.5874	19.7998		29.4076	2.93206				31.235	4.03783		36.6804	20.7176				29.72	7.77352	--	29.9702	19.5241
	33.6058	20.2949		29.4242	2.94655				31.2524	4.04381		36.7004	20.6448				29.7364	7.95231	--	30.0034	19.6024
	33.6254	20.1008		29.441	2.94801				31.2698	4.04825		36.7203	20.5877				29.7533	8.34336	--	30.021	19.6681
	33.6453	20.3414		29.4575	2.96666				31.2861	4.03616		36.7577	20.5732				29.7703	8.2153	--	30.0378	19.9208
	33.6639	20.7814		29.4896	2.98105				31.302	4.01835		36.7759	20.5097				29.787	8.79977	--	30.0709	19.6727
	33.6819	20.2674		29.5206	2.98999				31.3342	4.02701		36.7953	20.4343				29.8185	8.02514	--	30.1035	19.5804
	33.7186	20.2294		29.5375	3.00989				31.3509	4.03627		36.8154	20.4222				29.8341	8.70073	--	30.1212	19.4742
	33.7377	19.688		29.5546	3.01441				31.3684	4.03854		36.8353	20.4286				29.8506	8.29595	--	30.1391	19.6307
	33.7575	20.5503		29.5706	3.01355				31.3856	4.02871		36.8737	20.4788				29.8678	7.91836	--	30.1719	19.545
	33.777	20.9274		29.5865	3.00068				31.4019	4.01953		36.9107	20.5153				29.8845	8.84112	--	30.2049	19.2761
	33.7956	20.3785		29.6183	3.00504				31.4336	4.02374		36.9304	20.5239				29.9008	8.51233	--	30.2394	19.7619
	33.8136	20.5961		29.6517	3.00991				31.4499	4.04158		36.9507	20.5346				29.9169	8.2084	--	30.2572	19.7798
	33.85	19.7946		29.6686	2.98686				31.4668	4.04227		36.9888	20.5805				29.9328	8.53089	--	30.274	19.5443
	33.8692	20.3325		29.7002	2.99603				31.4839	4.03081		37.0266	20.6844				29.9484	8.19775	--	30.2903	19.8597
	33.8887	20.7604		29.7164	2.99009				31.5006	4.02965		37.0452	20.7378				29.9651	8.1298	--	30.3068	19.3025
	33.9079	20.4772		29.7487	2.97019				31.5326	4.0233		37.0654	20.7246				29.9823	8.52109	--	30.3234	18.9949
	33.9264	20.8631		29.7661	2.96494				31.5481	4.02267		37.086	20.7239				29.9986	8.13789	--	30.3406	19.3704
	33.9441	20.4892		29.7829	2.9574				31.5646	4.01387		37.1051	20.7094				30.0145	8.42457	--	30.3583	19.5153
	33.9616	20.0559		29.8145	2.95808				31.5818	3.99868		37.1426	20.7507				30.0308	8.71967	--	30.3757	19.5417
	33.9804	20.519		29.8465	2.9782				31.5987	3.98609		37.1809	20.768				30.0468	8.16958	--	30.3922	19.897
	34.0001	20.7197		29.8633	2.98957				31.6311	3.97629		37.2014	20.7472				30.0798	8.56998	--	30.4084	19.4581
	34.0192	20.8795		29.8807	2.98043				31.6625	3.98424		37.2219	20.6802				30.097	8.37845	--	30.4414	19.3515
	34.0378	21.4947		29.8973	2.97877				31.6793	3.97068		37.2597	20.6691				30.1291	8.90339	--	30.4587	19.2074
	34.0565	21.0671		29.913	2.98462				31.6966	3.96628		37.2978	20.6839				30.1455	8.42343	--	30.4762	19.852
	34.0746	20.5685		29.9444	3.00955				31.729	3.95741		37.3173	20.6775				30.1615	8.21445	--	30.4933	19.9565
	34.0921	20.9988		29.9608	3.00476				31.761	3.94738		37.3377	20.6421				30.1779	8.40855	--	30.5097	19.6694
	34.1112	20.8002		29.9777	2.99586				31.7941	3.93531		37.3578	20.6022				30.1952	8.28303	--	30.5415	19.6539
	34.1311	20.8023		29.9946	2.98446				31.8117	3.93403		37.3953	20.5905				30.2125	8.5716	--	30.5586	18.9837
	34.1498	21.5176		30.0265	2.96479				31.828	3.91905		37.4138	20.626				30.2287	8.79545	--	30.5763	19.3294
	34.1863	20.6957		30.042	2.97517				31.8439	3.93554		37.4531	20.6548				30.2446	8.35522	--	30.5934	19.743
	34.2225	20.48		30.0744	2.97972				31.8603	3.94311		37.4732	20.6629				30.2607	8.14427	--	30.6268	19.6955
	34.2418	20.442		30.0914	2.97846				31.8927	3.94595		37.4927	20.6756				30.2936	7.89672	--	30.6427	19.3956
	34.2618	21.0636		30.1079	2.96799				31.9101	3.93337		37.5115	20.6923				30.3108	8.39327	--	30.6762	19.5694
	34.2804	20.8537		30.1398	2.96644				31.9274	3.93296		37.5484	20.7708				30.3279	8.71126	--	30.6938	19.773
	34.3167	20.9513		30.1709	2.97755				31.9595	3.95692		37.5679	20.8069				30.3439	8.41394	--	30.7269	20.2308
	34.3352	20.1265		30.1879	2.99206				31.9758	3.9796		37.5879	20.8022				30.3753	8.27492	--	30.7437	19.8212
	34.3735	21.098		30.2047	2.98895				32.0087	3.98589		37.6077	20.8436				30.3916	7.82532	--	30.7597	19.4489
	34.3935	20.6529		30.2206	3.02372				32.026	3.98147		37.6269	20.8538				30.4085	8.30509	--	30.7761	19.6992
	34.412	20.9809		30.2527	3.0228				32.0431	3.99231		37.6642	20.8397				30.4256	8.7131	--	30.7938	19.7182
	34.43	21.5243		30.2681	3.02222				32.075	4.02156		37.6827	20.8188				30.4424	8.3804	--	30.8117	19.7214
	34.4483	20.7114		30.2844	3.01757				32.1072	4.0584		37.7026	20.7913				30.4585	8.68995	--	30.8447	19.9583
	34.486	20.8652		30.3017	3.02424				32.1241	4.07842		37.7229	20.7484				30.4741	8.37364	--	30.8615	19.2117
	34.5057	20.9471		30.3186	3.03933				32.1414	4.07595		37.7609	20.7404				30.4897	8.06851	--	30.8946	19.3982
	34.5252	21.5401		30.3503	3.04827				32.1582	4.07335		37.7801	20.729				30.5063	8.33066	--	30.9123	19.5392
	34.5615	20.8813		30.3822	3.04666				32.1743	4.07428		37.7987	20.7425				30.5234	8.19857	--	30.9301	19.8574
	34.5793	21.2858		30.3989	3.05973				32.1898	4.10249		37.8176	20.7409				30.5401	8.51878	--	30.963	19.5344
	34.598	20.8175		30.4162	3.05126				32.2223	4.11083		37.8378	20.7778				30.5565	8.83042	--	30.9795	19.7783
	34.6174	20.4616		30.433	3.09549				32.2395	4.10867		37.8582	20.8157				30.5726	8.17591	--	30.9961	19.4173
	34.6368	21.4319		30.4646	3.129				32.2562	4.09982		37.8771	20.849				30.5881	7.89987	--	31.0134	19.2668
	34.6558	21.3259		30.4805	3.15862				32.2887	4.11812		37.9151	20.9031				30.6038	8.35092	--	31.0311	20.2795
	34.6742	21.0797		30.5135	3.17695				32.3043	4.14057		37.9532	20.954				30.6208	7.85231	--	31.0484	19.7914
	34.6921	21.2882		30.5308	3.19166				32.337	4.14084		37.9735	21.0212				30.638	8.07669	--	31.081	20.0474
	34.7097	20.8652		30.5472	3.22137				32.3544	4.13618		37.9937	21.0613				30.6542	8.62622	--	31.0972	19.5212
	34.7286	20.6952		30.5628	3.25356				32.3865	4.14104		38.0314	21.136				30.6702	8.27084	--	31.1141	19.5116
	34.7483	21.1867		30.5785	3.25846				32.4029	4.15461		38.0504	21.1656				30.6865	8.05151	--	31.1314	20.0591
	34.7675	21.0776		30.5942	3.26038				32.4349	4.1789		38.0696	21.16				30.7184	7.71979	--	31.1488	19.7924
	34.7861	21.3096		30.6107	3.24794				32.4522	4.17737		38.0895	21.2072				30.7357	8.30395	--	31.166	20.0943
	34.8222	20.8493		30.6276	3.25673				32.4698	4.18225		38.1099	21.2156				30.7529	8.45062	--	31.1824	20.3339
	34.8591	21.0488		30.6445	3.26166				32.5017	4.19136		38.1298	21.2198				30.769	8.1027	--	31.1982	19.5778
	34.8788	20.9658		30.6609	3.24066				32.518	4.21492		38.1673	21.2086				30.7848	8.62538	--	31.2143	19.8489
	34.8975	21.3714		30.6766	3.22178				32.5507	4.22741		38.1859	21.2166				30.8011	8.24006	--	31.2315	19.9679
	34.9342	20.9642		30.7078	3.18894				32.5681	4.2292		38.2053	21.1866				30.817	7.80852	--	31.249	19.671
	34.9704	21.236		30.7246	3.17446				32.5854	4.21066		38.2251	21.207				30.8336	8.15972	--	31.266	20.4038
	34.9901	21.2275		30.7415	3.17116				32.6175	4.21317		38.2452	21.2018				30.851	8.3985	--	31.2994	19.8554
	35.0095	21.5313		30.758	3.14055				32.6335	4.20266		38.2648	21.1976				30.8682	8.41125	--	31.3152	20.0708
	35.0278	21.8136		30.7741	3.09489				32.6499	4.18921		38.2836	21.2084				30.8841	8.95542	--	31.3314	19.8146
	35.0459	21.6158		30.79	3.06003				32.6667	4.16734		38.3018	21.2257				30.8999	8.40251	--	31.3489	19.287
	35.0645	21.4207		30.8051	3.03363				32.6841	4.12598		38.3401	21.2432				30.9159	8.03145	--	31.3666	19.9964
	35.1016	21.1518		30.8383	3.01422				32.701	4.11168		38.3604	21.2725				30.9322	8.37883	--	31.3995	19.6584
	35.1216	21.644		30.8551	2.99677				32.7327	4.10734		38.3799	21.2962				30.9491	8.08216	--	31.4162	19.8421
	35.1412	21.8031		30.8709	2.95109				32.7651	4.11126		38.4181	21.3212				30.9666	8.47849	--	31.4323	19.3835
	35.1595	21.394		30.8868	2.8958				32.7822	4.11244		38.455	21.3025				30.9835	8.71718	--	31.4668	19.8481
	35.1777	21.6388		30.9031	2.87535				32.7992	4.07695		38.4751	21.3107				30.9994	8.46284	--	31.4844	19.5972
	35.1962	21.4456		30.9348	2.85221				32.8158	4.07253		38.4952	21.3406				31.031	8.37527	--	31.5008	19.8129
	35.2146	20.9343		30.9523	2.82945				32.8477	4.06719		38.5143	21.3514				31.0476	7.63631	--	31.5171	20.2672
	35.2339	21.3027		30.9692	2.78498				32.8802	4.08513		38.5331	21.3578				31.0645	8.29615	--	31.5338	19.3647
	35.2537	21.6717		31.0006	2.75842				32.8974	4.08023		38.5523	21.4223				31.0815	8.84505	--	31.5675	19.8856
	35.2729	21.398		31.0168	2.73949				32.9139	4.07206		38.571	21.4536				31.098	8.40041	--	31.5855	19.8273
	35.2911	22.0097		31.0493	2.72535				32.9464	4.05116		38.5899	21.509				31.114	8.58367	--	31.603	19.9457
	35.3091	21.7631		31.0666	2.72107				32.9778	4.04338		38.6103	21.5251				31.1294	8.21203	--	31.6355	19.7778
	35.3271	21.1454		31.0832	2.7063				32.9949	4.02557		38.6306	21.5444				31.1451	7.85424	--	31.6687	19.7989
	35.3457	21.4562		31.0987	2.6802				33.0122	4.02073		38.6679	21.5656				31.162	8.02002	--	31.686	19.6335
	35.365	21.4735		31.1306	2.69197				33.0284	4.02207		38.6871	21.5633				31.1792	8.26266	--	31.7038	20.4856
	35.3846	21.4432		31.1471	2.69408				33.0606	4.02185		38.7257	21.5641				31.1959	8.22084	--	31.7211	20.4426
	35.4037	21.9237		31.1642	2.70064				33.0763	4.0136		38.7461	21.6228				31.212	8.46414	--	31.7374	20.1296
	35.4219	21.6606		31.1814	2.72961				33.11	4.00586		38.7662	21.6754				31.228	8.05774	--	31.7698	19.9859
	35.4396	21.3214		31.1977	2.73029				33.1272	3.99877		38.785	21.7194				31.2436	7.64476	--	31.787	19.6117
	35.4574	21.5739		31.2289	2.76495				33.1431	4.01469		38.8227	21.7346				31.2766	7.61882	--	31.8043	19.9011
	35.4765	20.9027		31.2614	2.76158				33.1756	4.0369		38.842	21.6878				31.2935	8.02565	--	31.8216	20.3119
	35.4959	21.1666		31.2783	2.79174				33.1913	4.04974		38.862	21.6861				31.3096	8.20732	--	31.8386	19.9686
	35.515	21.8867		31.295	2.84109				33.208	4.04947		38.8824	21.7161				31.3419	7.65379	--	31.8708	19.6343
	35.5338	21.7047		31.3112	2.84198				33.2256	4.05255		38.9021	21.7127				31.3737	7.86588	--	31.9046	19.48
	35.5699	21.6934		31.327	2.86552				33.2428	4.05505		38.9209	21.7761				31.3911	7.81008	--	31.9221	19.8519
	35.5879	21.4861		31.3423	2.89132				33.2589	4.07266		38.9395	21.7464				31.4085	8.01789	--	31.9391	20.0208
	35.6073	21.4924		31.3751	2.91171				33.2749	4.0857		38.958	21.6557				31.4244	8.35086	--	31.9723	19.8622
	35.6268	21.845		31.392	2.9644				33.3074	4.09056		38.9777	21.6352				31.4404	8.12984	--	31.988	19.5255
	35.6636	22.2335		31.4083	3.00382				33.3245	4.09491		38.9977	21.6546				31.4566	7.80333	--	32.0042	19.7341
	35.6823	21.8563		31.4403	3.03604				33.3419	4.09801		39.0176	21.6451				31.4893	7.45256	--	32.0218	19.7613
	35.7002	21.4398		31.4716	3.0552				33.3586	4.10979		39.0371	21.6237				31.5067	8.20135	--	32.0392	19.8065
	35.7187	21.7531		31.4887	3.07191				33.3744	4.12324		39.0559	21.5488				31.5238	8.29276	--	32.0557	20.0865
	35.7386	21.8413		31.5052	3.1174				33.4062	4.13007		39.0741	21.5316				31.5398	7.85962	--	32.0722	20.4165
	35.7582	21.7518		31.5371	3.15754				33.4228	4.14705		39.0926	21.5788				31.5556	8.24982	--	32.089	19.6012
	35.7764	22.0229		31.5531	3.17788				33.4398	4.16015		39.1127	21.5794				31.5718	7.89772	--	32.1219	20.0361
	35.813	21.4107		31.5851	3.1994				33.4569	4.17756		39.1329	21.6244				31.5882	7.25184	--	32.1397	19.9096
	35.8313	21.5963		31.6025	3.18551				33.4735	4.18313		39.1524	21.6444				31.6051	7.8905	--	32.1571	20.3556
	35.8505	21.5007		31.619	3.20264				33.4892	4.19556		39.1714	21.6239				31.6223	8.27198	--	32.1898	20.2257
	35.8704	21.7181		31.6346	3.23623				33.5048	4.20857		39.2085	21.6461				31.6391	7.87522	--	32.2228	19.8066
	35.8896	21.9093		31.6668	3.25901				33.5376	4.24351		39.2474	21.6712				31.655	8.56623	--	32.2401	19.7769
	35.926	21.6039		31.6827	3.26267				33.5548	4.25486		39.2674	21.6757				31.6706	8.15216	--	32.2579	20.5237
	35.9443	21.4027		31.6996	3.27403				33.5715	4.25439		39.3052	21.7206				31.6864	7.77559	--	32.2754	20.2118
	35.9627	21.2028		31.7168	3.26377				33.5877	4.24711		39.3244	21.7463				31.7031	8.09285	--	32.3082	20.3864
	35.9822	21.5257		31.7329	3.27633				33.6038	4.25385		39.3427	21.7594				31.72	8.22587	--	32.3248	19.82
	36.0021	22.0419		31.7644	3.2814				33.6193	4.26727		39.3621	21.7884				31.737	8.42192	--	32.359	20.2116
	36.0212	21.9042		31.7803	3.28139				33.6526	4.29209		39.3825	21.7412				31.7537	8.70349	--	32.3767	20.2521
	36.0392	22.085		31.7967	3.28318				33.6696	4.28672		39.4026	21.7004				31.785	8.11102	--	32.3938	20.4638
	36.0753	21.6892		31.814	3.26027				33.7019	4.29223		39.4404	21.7087				31.8179	7.84817	--	32.4101	20.7359
	36.0941	21.7686		31.8312	3.26395				33.7181	4.29987		39.4596	21.6862				31.8349	8.16423	--	32.4263	20.1496
	36.1135	22.1335		31.8473	3.26734				33.7503	4.31396		39.498	21.6739				31.8514	8.79873	--	32.4597	20.3849
	36.1329	22.4007		31.8629	3.24578				33.7678	4.33666		39.5185	21.6723				31.8677	8.58237	--	32.477	20.1725
	36.1518	22.3871		31.8786	3.2507				33.785	4.3469		39.5385	21.6732				31.8838	8.24084	--	32.4945	20.8167
	36.1878	21.846		31.8945	3.21549				33.8169	4.35266		39.576	21.7023				31.899	8.54593	--	32.5114	20.7324
	36.225	21.6155		31.9111	3.20927				33.8332	4.34753		39.595	21.7198				31.9324	8.2857	--	32.5275	20.4136
	36.2444	21.7055		31.9281	3.19953				33.8661	4.35321		39.6143	21.7267				31.9494	8.9183	--	32.5598	20.1667
	36.2633	22.2506		31.9449	3.21112				33.8837	4.38118		39.6345	21.7544				31.9814	9.02111	--	32.5773	19.8706
	36.3002	21.5808		31.9766	3.2065				33.9006	4.38957		39.6548	21.7633				31.9977	8.69848	--	32.5948	20.604
	36.3359	21.5031		31.992	3.21346				33.9327	4.40424		39.6743	21.7826				32.0133	8.38266	--	32.6118	20.3946
	36.3554	21.1356		32.0081	3.21604				33.9487	4.39886		39.6928	21.8561				32.0297	8.73462	--	32.6286	20.2052
	36.3748	21.7495		32.0249	3.20865				33.9823	4.41502		39.7115	21.905				32.0473	8.79246	--	32.6606	20.0259
	36.3932	21.9727		32.0418	3.21816				33.9999	4.43447		39.7497	21.9447				32.0644	8.36093	--	32.695	20.1595
	36.4299	21.4996		32.0582	3.21015				34.0164	4.45864		39.7696	21.9792				32.0801	8.97102	--	32.7121	20.251
	36.4477	21.0944		32.0742	3.22414				34.0322	4.48851		39.7897	22.0118				32.1125	7.82163	--	32.7285	20.5152
	36.4665	21.0218		32.0898	3.2102				34.0641	4.50577		39.8091	22.0769				32.1285	8.58345	--	32.7618	19.9344
	36.4863	21.3458		32.1051	3.19866				34.0807	4.51587		39.8459	22.1178				32.1452	8.35644	--	32.7947	20.4416
	36.5057	21.6925		32.1215	3.18524				34.0978	4.52293		39.8848	22.121				32.1626	8.50642	--	32.8127	20.279
	36.5424	21.8034		32.1387	3.17095				34.1148	4.53019		39.9047	22.1142				32.1795	9.22399	--	32.8301	20.6011
	36.5608	21.3376		32.1551	3.19137				34.1312	4.54012		39.9242	22.1196				32.1952	8.4692	--	32.8464	20.9072
	36.5789	20.9777		32.187	3.17755				34.1626	4.55676		39.9624	22.1583				32.2111	8.20685	--	32.8628	20.6685
	36.5981	21.1755		32.2029	3.16838				34.1786	4.56543		39.9997	22.2204				32.2271	8.77561	--	32.8793	20.4118
	36.6181	21.575		32.2185	3.15244				34.1957	4.57978		40.02	22.2511				32.2436	7.80277	--	32.9131	20.1735
	36.6374	21.5871		32.2354	3.13606				34.2127	4.58853		40.0398	22.2462				32.2607	8.27547	--	32.931	20.6024
	36.6738	21.6893		32.2529	3.12139				34.2293	4.59622		40.0587	22.2339				32.2781	9.62714	--	32.9481	20.8732
	36.6921	21.1543		32.2692	3.11008				34.2618	4.60899		40.0967	22.2732				32.2948	8.19767	--	32.9644	20.5236
	36.7108	21.2724		32.2849	3.11286				34.2772	4.61511		40.1346	22.3201				32.3104	8.48171	--	32.9973	20.1189
	36.7304	21.3307		32.301	3.10293				34.3105	4.63358		40.1553	22.3324				32.3261	8.78746	--	33.0142	19.6648
	36.7501	21.7245		32.317	3.06266				34.3273	4.64826		40.1751	22.3215				32.3421	7.446	--	33.0319	20.0526
	36.7692	21.9867		32.3503	3.06334				34.3594	4.66416		40.2126	22.3518				32.359	8.23032	--	33.0496	20.4629
	36.7873	21.7891		32.3676	3.05068				34.3756	4.66935		40.2316	22.3971				32.3759	9.04349	--	33.0665	20.1601
	36.8233	21.5853		32.3993	3.02382				34.3913	4.67144		40.2505	22.4447				32.3929	8.39349	--	33.0827	20.5999
	36.8423	21.2716		32.4152	3.04279				34.408	4.68117		40.2706	22.4808				32.4095	9.02024	--	33.0989	20.3062
	36.8616	21.8697		32.4477	3.04779				34.4255	4.7009		40.2913	22.4475				32.4252	8.77337	--	33.1153	19.8012
	36.881	22.3671		32.465	3.04955				34.4423	4.71807		40.3109	22.4388				32.4405	7.77647	--	33.1327	20.0627
	36.8998	21.9586		32.482	3.03615				34.4745	4.71779		40.3485	22.4602				32.4565	8.73722	--	33.1501	20.4505
	36.9354	21.8851		32.4978	3.03806				34.4906	4.70985		40.3674	22.4645				32.4737	8.63835	--	33.1674	20.5804
	36.9535	21.5032		32.5134	3.06674				34.5067	4.71211		40.4069	22.4714				32.4906	8.46736	--	33.2001	20.47
	36.9729	21.7825		32.5452	3.06677				34.5237	4.73644		40.4274	22.469				32.5071	9.6023	--	33.2159	20.103
	36.9925	21.8722		32.5618	3.08395				34.5412	4.75338		40.4467	22.4728				32.5233	9.06785	--	33.2325	20.3845
	37.0114	22.0343		32.5788	3.11037				34.5579	4.76042		40.4652	22.5179				32.5393	8.33916	--	33.2502	20.03
	37.0298	22.3401		32.5955	3.0988				34.5901	4.76619		40.5027	22.5408				32.5547	8.93348	--	33.2674	20.4209
	37.0481	21.5907		32.6114	3.10865				34.6227	4.75114		40.5224	22.5324				32.5708	8.63104	--	33.2843	20.8924
	37.0657	21.32		32.627	3.1313				34.6399	4.75806		40.5424	22.5182				32.5881	8.69762	--	33.3009	20.5545
	37.0842	21.8842		32.6587	3.12876				34.6573	4.78708		40.5624	22.5164				32.605	9.20347	--	33.3174	20.184
	37.1039	21.4563		32.6756	3.14852				34.6737	4.79956		40.5817	22.5902				32.621	8.90079	--	33.3499	20.2441
	37.1231	21.668		32.6922	3.15571				34.7054	4.80497		40.6186	22.6255				32.6533	8.81054	--	33.3676	20.3251
	37.1413	22.2409		32.7085	3.16529				34.7215	4.79481		40.6576	22.6446				32.669	8.28227	--	33.3847	20.8149
	37.1597	21.7382		32.7247	3.17108				34.7383	4.77567		40.6775	22.6595				32.6856	8.71281	--	33.4176	20.5622
	37.1957	21.866		32.7404	3.18405				34.7554	4.77493		40.6968	22.7278				32.703	8.91238	--	33.4342	20.3528
	37.2144	21.7015		32.7558	3.21653				34.7724	4.78533		40.7348	22.7776				32.7198	8.81583	--	33.4503	20.0861
	37.2346	22.1649		32.7722	3.24089				34.8046	4.791		40.7721	22.8346				32.7356	9.25616	--	33.4676	20.2259
	37.254	22.404		32.7891	3.25749				34.8201	4.77483		40.7923	22.8134				32.7517	8.76002	--	33.4854	20.5137
	37.272	22.0881		32.8211	3.30123				34.8533	4.7577		40.8119	22.7881				32.7677	8.48428	--	33.5023	20.389
	37.2902	22.2846		32.8374	3.32108				34.8703	4.76113		40.8498	22.8134				32.8009	8.40015	--	33.5185	20.7333
	37.3087	22.048		32.853	3.3662				34.8867	4.7741		40.8687	22.8793				32.8184	8.75238	--	33.5519	20.0483
	37.3271	21.6381		32.8688	3.3882				34.9029	4.77867		40.9068	22.9284				32.8349	8.9772	--	33.5684	20.2593
	37.3465	22.118		32.8857	3.4309				34.9345	4.76627		40.9273	22.9209				32.8507	8.60059	--	33.5859	20.557
	37.3665	22.276		32.9029	3.44253				34.9509	4.75336		40.947	22.8934				32.8828	8.06831	--	33.6037	20.5584
	37.3854	22.2136		32.9189	3.46742				34.9682	4.75172		40.985	22.8948				32.8993	7.84953	--	33.6208	20.8631
	37.4033	22.5842		32.9347	3.47347				34.9849	4.76218		41.0228	22.9431				32.9165	8.47024	--	33.6537	20.5517
	37.4216	22.2435		32.951	3.47974				35.0171	4.76359		41.0428	22.962				32.9338	8.52023	--	33.6701	20.765
	37.44	21.728		32.9829	3.50601				35.0334	4.73821		41.0634	22.9453				32.9503	8.60199	--	33.6871	20.4305
	37.4588	21.9509		33.0001	3.51177				35.0491	4.71334		41.0829	22.9128				32.9659	8.85666	--	33.7047	20.497
	37.4784	22.1795		33.0172	3.52016				35.0659	4.69679		41.1206	22.8485				32.9817	8.32886	--	33.7223	21.2029
	37.4982	22.4207		33.0333	3.5126				35.0835	4.67835		41.1395	22.8398				33.0145	8.47177	--	33.739	20.9238
	37.517	22.5246		33.0491	3.52027				35.1001	4.66646		41.1591	22.7917				33.0315	8.58058	--	33.7714	20.9271
	37.553	22.1104		33.0651	3.55759				35.1161	4.642		41.1794	22.7573				33.0484	9.26364	--	33.7879	20.3557
	37.5902	21.5837		33.081	3.57				35.1323	4.60317		41.1997	22.6915				33.0648	8.87622	--	33.8051	20.4127
	37.6096	21.894		33.0976	3.5843				35.1484	4.58747		41.219	22.6774				33.0805	8.5908	--	33.8225	21.0929
	37.6289	22.4166		33.1149	3.56824				35.1645	4.59358		41.2562	22.6738				33.0959	8.89852	--	33.8399	20.817
	37.6656	22.0249		33.1319	3.56343				35.1817	4.59361		41.2751	22.6731				33.112	8.1877	--	33.8728	21.0801
	37.7016	21.9148		33.1477	3.58162				35.1992	4.59226		41.2948	22.6715				33.1291	8.21069	--	33.8887	20.4383
	37.7211	21.7218		33.1633	3.58025				35.2157	4.57917		41.3148	22.7169				33.146	8.84427	--	33.9229	20.6105
	37.7404	22.3827		33.179	3.59101				35.2316	4.57054		41.3346	22.7987				33.1626	8.38729	--	33.9402	20.6765
	37.7591	22.4495		33.2118	3.56893				35.2476	4.58285		41.3723	22.9201				33.1946	8.53554	--	33.9571	21.2663
	37.7776	22.2336		33.2289	3.53136				35.2804	4.60498		41.4096	22.9794				33.2099	7.8488	--	33.9737	20.936
	37.8132	21.9754		33.2455	3.51969				35.2977	4.60769		41.4299	23.0272				33.2264	8.47707	--	33.9899	20.2332
	37.8516	22.1498		33.2771	3.50278				35.315	4.59796		41.4498	23.1169				33.2438	8.3898	--	34.0056	20.6339
	37.8707	22.1445		33.3089	3.51834				35.347	4.58314		41.4882	23.1938				33.2604	8.05262	--	34.0227	20.5313
	37.9074	22.6045		33.3257	3.53014				35.379	4.58478		41.5251	23.2832				33.2763	8.92684	--	34.0405	20.3423
	37.9259	21.8422		33.3423	3.5053				35.3959	4.6124		41.5446	23.3177				33.2925	8.39907	--	34.0575	20.9389
	37.9628	22.4832		33.3744	3.49159				35.4131	4.62478		41.5649	23.3023				33.3086	7.80245	--	34.0905	20.5957
	37.9827	22.1227		33.4056	3.47579				35.4299	4.63686		41.5843	23.2499				33.3244	8.5674	--	34.1231	20.3322
	38.0018	22.5805		33.4222	3.45392				35.4622	4.63761		41.6222	23.2168				33.3413	8.31282	--	34.1406	20.4293
	38.0383	22.2053		33.4394	3.46613				35.4939	4.64989		41.6411	23.244				33.3588	8.26598	--	34.1585	20.8712
	38.0749	22.4634		33.4555	3.47618				35.511	4.68072		41.6596	23.2258				33.3754	9.0036	--	34.1753	20.7167
	38.0945	21.9494		33.4875	3.46434				35.5279	4.71223		41.6795	23.1624				33.3911	8.58349	--	34.208	20.6665
	38.1144	22.7935		33.5189	3.43445				35.5607	4.71798		41.7002	23.1157				33.4236	8.52003	--	34.2244	20.264
	38.1333	22.6676		33.5361	3.41125				35.5766	4.70825		41.7195	23.1071				33.4397	7.93787	--	34.2587	20.8231
	38.1512	22.2721		33.5533	3.39061				35.6085	4.71873		41.7571	23.157				33.4569	8.76551	--	34.2766	20.7492
	38.1696	22.8231		33.585	3.37436				35.6259	4.72683		41.7953	23.1665				33.4743	9.26186	--	34.3096	21.1419
	38.188	22.0038		33.6012	3.36359				35.6425	4.73823		41.8156	23.1788				33.4908	8.62956	--	34.326	20.5497
	38.207	21.7171		33.6334	3.36084				35.6585	4.74484		41.836	23.1926				33.5065	8.99075	--	34.3597	20.7682
	38.2266	22.6661		33.6506	3.33072				35.6746	4.73785		41.8738	23.2537				33.5386	8.02981	--	34.3775	20.9299
	38.2461	22.442		33.6677	3.29913				35.6906	4.72175		41.9118	23.3464				33.5552	8.45505	--	34.3951	21.1831
	38.2649	22.1148		33.6836	3.29166				35.7235	4.723		41.9314	23.3986				33.5724	8.90074	--	34.4278	20.9181
	38.2829	22.6382		33.6994	3.28812				35.741	4.72306		41.9519	23.4435				33.5897	8.83245	--	34.4608	20.8255
	38.3008	21.9498		33.7313	3.30214				35.7575	4.72527		41.9721	23.4511				33.6059	9.37323	--	34.4782	20.541
	38.3383	22.2034		33.748	3.30943				35.7898	4.72896		42.0097	23.4604				33.6216	8.95456	--	34.4956	21.5002
	38.3577	22.0378		33.7654	3.29634				35.8059	4.73414		42.0282	23.4972				33.6374	8.29548	--	34.5127	21.6572
	38.3768	22.7021		33.782	3.29228				35.8222	4.73325		42.067	23.4885				33.6535	8.66939	--	34.5293	21.293
	38.3955	22.9963		33.7977	3.30417				35.8394	4.72169		42.0871	23.4636				33.6702	8.42157	--	34.5612	21.3126
	38.4134	22.3906		33.8133	3.32862				35.8569	4.72602		42.1069	23.4317				33.6873	8.81381	--	34.578	21.1294
	38.4495	22.5266		33.829	3.33406				35.8891	4.7343		42.1259	23.4246				33.7042	9.54218	--	34.5957	21.6025
	38.469	22.1699		33.8454	3.32638				35.9053	4.74648		42.1443	23.445				33.7203	9.14776	--	34.613	21.7695
	38.4882	22.6689		33.8622	3.32368				35.9215	4.75625		42.182	23.4364				33.7359	8.85501	--	34.6465	22.0642
	38.5069	23.2045		33.8792	3.33276				35.938	4.75933		42.2023	23.4155				33.7515	9.06624	--	34.6624	21.4584
	38.5254	22.8196		33.8957	3.34922				35.9554	4.76993		42.2221	23.4093				33.7679	8.60547	--	34.6956	21.5859
	38.561	22.5671		33.9115	3.35599				35.9725	4.78884		42.2602	23.4078				33.7851	8.77514	--	34.7131	21.4668
	38.5799	22.3132		33.9271	3.34879				36.0046	4.81293		42.2971	23.453				33.8019	9.46199	--	34.7299	21.7873
	38.5997	22.6996		33.9426	3.34731				36.0205	4.82959		42.3167	23.4253				33.8183	9.29434	--	34.7463	22.0934
	38.6187	23.0436		33.9591	3.36898				36.0537	4.82776		42.337	23.4241				33.8504	9.16551	--	34.763	21.4803
	38.6553	23.1473		33.976	3.38246				36.0708	4.83072		42.3563	23.4248				33.8659	8.73344	--	34.7954	21.4529
	38.6737	22.7962		33.9925	3.38759				36.0877	4.83929		42.375	23.4952				33.8824	8.82983	--	34.8131	21.2706
	38.6915	22.4463		34.0086	3.38356				36.1039	4.84774		42.3943	23.5507				33.8997	9.1673	--	34.831	21.6352
	38.7107	22.9202		34.0246	3.38934				36.1196	4.84914		42.432	23.5491				33.9161	9.11848	--	34.864	21.7596
	38.7307	23.0711		34.0556	3.41246				36.1516	4.84008		42.452	23.5154				33.932	9.36355	--	34.8972	21.3742
	38.7496	23.0691		34.0726	3.42502				36.1688	4.83428		42.4724	23.4885				33.964	8.91371	--	34.9141	21.2744
	38.7675	23.582		34.0896	3.44449				36.1857	4.85982		42.5103	23.5007				33.9969	9.14457	--	34.9317	21.7336
	38.7861	23.1814		34.1055	3.44005				36.2182	4.88214		42.5482	23.5191				34.0142	9.10768	--	34.9495	21.7513
	38.8046	22.6284		34.1213	3.43972				36.2341	4.89534		42.5879	23.4859				34.0307	9.37798	--	34.9662	21.9379
	38.8231	22.9979		34.1374	3.44781				36.2664	4.89046		42.6082	23.4302				34.0628	9.14612	--	34.9989	21.7044
	38.8428	23.3007		34.1689	3.45525				36.2836	4.90441		42.6459	23.3945				34.0787	8.93023	--	35.0156	21.5174
	38.8627	23.4263		34.1862	3.44877				36.3159	4.93479		42.665	23.3677				34.1123	9.04395	--	35.0328	21.4369
	38.8814	23.6629		34.2033	3.43382				36.3323	4.95982		42.7039	23.4011				34.1296	9.11973	--	35.0505	22.0248
	38.8994	23.282		34.2352	3.4309				36.3642	4.98337		42.7242	23.3861				34.146	9.09569	--	35.068	22.0823
	38.9177	23.0521		34.2514	3.4293				36.3813	4.99119		42.7442	23.3609				34.178	8.95262	--	35.1003	22.0753
	38.9552	22.6116		34.267	3.44051				36.399	5.00046		42.7632	23.321				34.2109	8.79244	--	35.1165	21.8903
	38.9748	22.9991		34.2834	3.45019				36.4153	5.0212		42.8002	23.2849				34.2281	9.01482	--	35.1334	21.5393
	38.9943	23.6259		34.3008	3.45836				36.4473	5.03685		42.8194	23.2914				34.2453	9.33807	--	35.1508	21.9093
	39.0127	23.1278		34.3178	3.43268				36.4635	5.0591		42.8394	23.288				34.2771	9.05885	--	35.1683	22.2013
	39.0486	23.0101		34.3495	3.43639				36.4972	5.05403		42.8594	23.2882				34.309	8.70745	--	35.1855	22.2999
	39.0671	22.3335		34.3654	3.44942				36.5146	5.05038		42.8791	23.3227				34.326	8.59575	--	35.218	21.6906
	39.0863	22.4789		34.3983	3.45336				36.5468	5.05812		42.8982	23.3628				34.343	9.17196	--	35.251	21.7631
	39.1057	23.0073		34.4155	3.44895				36.5794	5.05845		42.9348	23.343				34.3599	9.02688	--	35.2686	21.4929
	39.1249	22.7203		34.432	3.43506				36.5962	5.06456		42.9543	23.3495				34.3917	9.01172	--	35.2857	22.1554
	39.1434	22.9059		34.4633	3.41905				36.6136	5.04906		42.9744	23.3863				34.4071	8.63109	--	35.3191	21.6859
	39.179	22.2054		34.4954	3.4066				36.6306	5.03519		42.9939	23.4699				34.4236	8.70106	--	35.3349	21.9473
	39.1979	22.2893		34.5122	3.4048				36.6626	5.03403		43.0131	23.5271				34.4406	8.92619	--	35.3685	21.5073
	39.2173	22.5762		34.5292	3.41721				36.6783	5.02574		43.0323	23.5796				34.4574	9.16356	--	35.3862	22.3134
	39.2364	22.5777		34.5458	3.42234				36.7118	5.02263		43.0507	23.6188				34.4736	9.53427	--	35.4028	22.1242
	39.255	23.0994		34.5616	3.41133				36.7289	5.02072		43.0691	23.6469				34.4898	9.29254	--	35.4359	22.4803
	39.2914	22.6094		34.5925	3.42392				36.7455	5.02278		43.0891	23.7286				34.5055	8.90762	--	35.4522	21.7212
	39.3091	22.7963		34.6093	3.41593				36.7773	5.02944		43.1095	23.814				34.5211	9.25052	--	35.4686	21.9282
	39.3281	22.7179		34.6263	3.43123				36.8096	5.02726		43.1286	23.883				34.538	8.79417	--	35.4863	22.3719
	39.3477	22.7558		34.6428	3.46864				36.8268	5.0397		43.1473	23.8892				34.5552	8.87466	--	35.5043	21.8896
	39.3665	23.3734		34.6749	3.49245				36.8435	5.03061		43.1851	23.9055				34.5716	9.58957	--	35.5207	22.251
	39.4033	22.8697		34.6902	3.503				36.8598	5.0434		43.2039	23.9194				34.5875	9.17538	--	35.5369	22.557
	39.4395	22.9685		34.723	3.5006				36.8761	5.05263		43.2242	23.9408				34.6197	9.03133	--	35.5536	21.5953
	39.4589	22.7983		34.7397	3.51178				36.8918	5.06726		43.2447	23.9938				34.6356	8.5913	--	35.5701	21.8007
	39.4785	23.2647		34.7556	3.52541				36.9075	5.07024		43.2637	23.9874				34.6527	8.98504	--	35.587	21.9831
	39.5153	23.3458		34.7715	3.55079				36.9244	5.066		43.2822	23.959				34.6701	9.25002	--	35.6047	21.9065
	39.534	23.0114		34.7876	3.54766				36.9416	5.07905		43.3015	23.977				34.6864	8.79542	--	35.6223	22.2349
	39.552	22.7039		34.8193	3.52581				36.9578	5.10639		43.3206	23.9639				34.7023	9.56417	--	35.655	22.0384
	39.5905	23.2736		34.8368	3.51807				36.9737	5.15186		43.3401	23.9386				34.7185	9.19972	--	35.6882	21.6883
	39.6103	23.2473		34.8537	3.52954				37.0059	5.17554		43.3605	23.9202				34.7345	8.26722	--	35.7056	21.6127
	39.647	23.4914		34.8853	3.53916				37.022	5.17912		43.3808	23.9183				34.7508	8.96959	--	35.7233	22.365
	39.6655	22.9613		34.9172	3.54926				37.0393	5.19632		43.4185	23.9268				34.7681	9.13926	--	35.7408	22.1336
	39.7028	23.006		34.9339	3.53724				37.0566	5.22838		43.4374	23.934				34.7855	8.69414	--	35.7571	21.8817
	39.7226	23.3014		34.9513	3.54839				37.0727	5.25044		43.4765	23.9376				34.8016	9.45567	--	35.7893	21.5791
	39.7421	23.4798		34.9681	3.57442				37.1052	5.24644		43.4969	23.9596				34.8174	9.05865	--	35.8064	21.2557
	39.7605	23.7434		34.9837	3.59928				37.121	5.22284		43.5167	23.973				34.8335	8.47933	--	35.8238	21.6036
	39.7785	23.3785		34.9997	3.61081				37.1375	5.23134		43.554	24.0472				34.8497	9.16019	--	35.8413	21.9774
	39.7964	23.1387		35.0156	3.61463				37.1549	5.23908		43.592	24.0732				34.8665	8.69594	--	35.8584	21.805
	39.8342	22.896		35.032	3.61441				37.172	5.24142		43.612	24.0675				34.8838	9.0896	--	35.8906	21.4168
	39.8539	23.6333		35.0489	3.64716				37.1882	5.22466		43.6319	24.0713				34.9008	9.73497	--	35.9066	21.2302
	39.873	23.8848		35.066	3.66367				37.2205	5.21755		43.6515	24.0736				34.9168	9.16574	--	35.924	21.3465
	39.8913	23.4437		35.0825	3.67006				37.2366	5.23429		43.6887	24.1031				34.9324	8.95344	--	35.9416	21.516
	39.9268	23.3763		35.0981	3.6608				37.2537	5.25688		43.7271	24.1085				34.9481	9.37622	--	35.9585	21.7846
	39.9457	22.7258		35.1138	3.64824				37.2712	5.25712		43.7472	24.0978				34.9645	8.77128	--	35.9751	22.1374
	39.9652	23.269		35.1296	3.66146				37.288	5.24864		43.7666	24.0418				34.9816	9.20832	--	35.9918	21.6116
	39.9844	23.6557		35.1461	3.67796				37.3038	5.24786		43.8046	24.0318				34.9986	9.96689	--	36.0077	21.3625
	40.0029	23.3016		35.163	3.68789				37.3356	5.2723		43.8229	24.0423				35.0154	9.3318	--	36.0239	21.9986
	40.0213	23.5733		35.1798	3.66517				37.352	5.28523		43.8415	24.0321				35.047	9.43675	--	36.0413	21.6787
	40.0393	23.2377		35.2117	3.66224				37.3689	5.27032		43.8615	23.9825				35.0626	9.04895	--	36.0589	21.981
	40.0572	22.8186		35.2428	3.67198				37.3863	5.26385		43.8817	23.9398				35.0793	9.20972	--	36.0756	22.5757
	40.0764	23.3341		35.2596	3.68797				37.4031	5.24896		43.9008	23.9437				35.0964	9.39691	--	36.0919	22.2132
	40.0961	23.287		35.2765	3.69204				37.4191	5.24631		43.9388	23.978				35.1129	9.42152	--	36.1086	21.9537
	40.1328	23.9995		35.2929	3.6752				37.4346	5.26093		43.9764	23.979				35.1293	9.64792	--	36.1247	22.1359
	40.1513	23.1985		35.3091	3.66211				37.4671	5.25555		43.9966	23.9373				35.1454	9.34081	--	36.1414	21.5972
	40.1694	22.9708		35.3402	3.65805				37.4843	5.26151		44.0167	23.937				35.161	8.93796	--	36.1591	22.017
	40.1876	23.6222		35.3735	3.6635				37.5012	5.25136		44.0547	23.9469				35.1766	9.25091	--	36.1767	22.2693
	40.2073	23.1782		35.3901	3.6559				37.5335	5.27305		44.0925	23.9886				35.1936	9.07995	--	36.1932	21.7808
	40.2271	23.4319		35.4218	3.63261				37.549	5.30408		44.1121	23.972				35.2109	9.10186	--	36.2096	22.404
	40.2454	23.9739		35.438	3.61467				37.5821	5.32579		44.1325	23.9524				35.2271	9.43852	--	36.2262	22.0047
	40.2635	23.2637		35.4533	3.62949				37.5992	5.35829		44.1525	23.9012				35.243	9.62491	--	36.2425	21.3395
	40.3004	23.2775		35.4698	3.63902				37.6154	5.36319		44.1902	23.8459				35.2593	9.40108	--	36.2597	22.0097
	40.3194	22.5811		35.4871	3.64381				37.6478	5.38832		44.2093	23.8412				35.2749	9.13575	--	36.2775	22.1957
	40.3392	23.3935		35.5038	3.65989				37.6798	5.39807		44.2484	23.8217				35.3083	9.32121	--	36.2949	22.0694
	40.3588	23.6239		35.5355	3.64274				37.6973	5.41914		44.2689	23.8069				35.3255	9.62303	--	36.3112	22.7258
	40.377	23.0313		35.5515	3.62231				37.7146	5.43932		44.2887	23.7529				35.3576	9.80201	--	36.3276	22.4312
	40.3951	23.5384		35.584	3.62722				37.7466	5.43788		44.3261	23.7057				35.39	9.57312	--	36.3441	22.0235
	40.4134	23.1404		35.6014	3.6368				37.7629	5.45167		44.3446	23.6907				35.4065	9.25861	--	36.3608	22.2968
	40.4318	22.5996		35.6179	3.6261				37.7955	5.45429		44.3641	23.6819				35.4238	9.67993	--	36.3783	21.9414
	40.4512	23.4049		35.6497	3.62685				37.8131	5.45323		44.3841	23.6797				35.4411	9.90657	--	36.3961	22.2552
	40.4711	23.8087		35.6655	3.60683				37.8302	5.46178		44.4041	23.6954				35.4731	9.83098	--	36.4133	22.8094
	40.4904	23.4808		35.6817	3.59314				37.8622	5.46092		44.4237	23.7294				35.4891	9.39424	--	36.4294	22.4758
	40.5086	24.2609		35.6988	3.577				37.8784	5.48496		44.4423	23.8063				35.5222	9.55322	--	36.4619	22.2577
	40.5266	23.7017		35.7161	3.56072				37.9118	5.48478		44.4607	23.8554				35.5395	9.90686	--	36.479	21.8918
	40.5446	23.1474		35.7479	3.55409				37.9292	5.48181		44.4992	23.9015				35.5564	9.69758	--	36.4964	22.0712
	40.5632	23.6064		35.7795	3.5482				37.9458	5.47917		44.5192	23.9803				35.5723	10.123	--	36.5139	22.6042
	40.5825	23.3326		35.796	3.55414				37.9775	5.48806		44.5387	24.0468				35.6038	9.48778	--	36.5309	22.4096
	40.602	23.6626		35.8129	3.54322				37.9934	5.51371		44.5767	24.1047				35.6203	9.62662	--	36.563	22.5522
	40.6209	24.2172		35.8299	3.55051				38.0101	5.52556		44.6139	24.143				35.6372	9.78632	--	36.5792	22.2925
	40.6393	23.7145		35.8462	3.56905				38.0272	5.51308		44.6342	24.1596				35.6543	10.1293	--	36.5964	22.2333
	40.6572	23.4295		35.8771	3.57265				38.0443	5.49442		44.6541	24.1533				35.671	10.2564	--	36.6139	22.8046
	40.694	22.845		35.9098	3.58083				38.0767	5.47663		44.692	24.1783				35.687	9.96785	--	36.6311	22.8991
	40.7133	23.4782		35.9268	3.59848				38.0923	5.48898		44.7111	24.2133				35.7024	9.57561	--	36.6479	22.7429
	40.7323	23.9867		35.9432	3.62794				38.1082	5.48949		44.7295	24.2416				35.718	9.86489	--	36.68	22.6657
	40.7509	23.5278		35.9592	3.6511				38.1251	5.46437		44.7488	24.2188				35.735	9.44046	--	36.7142	22.6894
	40.7869	23.3457		35.9748	3.6513				38.1421	5.43563		44.7695	24.1483				35.7521	9.51553	--	36.7315	22.8728
	40.8049	23.029		35.9901	3.65608				38.1588	5.41596		44.7895	24.1027				35.7687	10.2503	--	36.748	23.1439
	40.8243	23.0595		36.0065	3.66643				38.1913	5.41921		44.8269	24.1144				35.7849	9.95838	--	36.7811	22.7156
	40.8439	23.2535		36.0237	3.6895				38.2229	5.39966		44.8462	24.137				35.801	9.45562	--	36.8141	23.306
	40.8809	23.4889		36.0401	3.70843				38.24	5.3882		44.8851	24.1243				35.8325	9.39937	--	36.832	23.1619
	40.8993	22.916		36.072	3.7164				38.2569	5.37481		44.9056	24.0975				35.8496	9.42259	--	36.8494	23.3129
	40.9355	23.1558		36.1036	3.71174				38.273	5.36454		44.9253	24.1158				35.8666	9.87602	--	36.8658	23.5038
	40.9552	23.2694		36.1202	3.70879				38.3053	5.36424		44.9628	24.1693				35.8826	9.68839	--	36.8822	23.2892
	40.9749	23.3427		36.1376	3.71784				38.3375	5.35608		44.9817	24.2075				35.8986	9.90112	--	36.8989	23.0021
	41.0115	23.638		36.1541	3.74375				38.3549	5.3524		45.0211	24.2126				35.9149	9.68404	--	36.9327	22.9042
	41.0301	23.3775		36.1859	3.74589				38.3719	5.34747		45.0416	24.2218				35.9307	9.16684	--	36.9505	23.3413
	41.0672	23.5385		36.2017	3.73718				38.4042	5.35665		45.0611	24.2587				35.9468	9.61724	--	36.9679	23.4905
	41.0871	23.983		36.2346	3.69903				38.4205	5.36555		45.0984	24.2974				35.9642	10.039	--	36.9841	23.1965
	41.1066	23.9641		36.252	3.67394				38.4531	5.36837		45.1367	24.3441				35.9815	9.76964	--	37.0169	23.1008
	41.1431	24.0796		36.2683	3.67728				38.4705	5.37175		45.1568	24.3389				35.9975	10.1972	--	37.0338	22.9597
	41.1614	23.8237		36.3001	3.66044				38.4875	5.38721		45.1768	24.3413				36.0296	9.39059	--	37.0514	23.4303
	41.1992	23.9173		36.316	3.6425				38.5196	5.40287		45.1961	24.3756				36.0456	9.67156	--	37.0692	23.646
	41.2189	24.2143		36.3324	3.61514				38.5358	5.42991		45.2331	24.3982				36.0622	9.56948	--	37.0862	23.3031
	41.2381	24.4112		36.3496	3.58766				38.5693	5.43662		45.2719	24.4075				36.0796	9.80364	--	37.1024	23.7688
	41.2741	24.046		36.3667	3.57954				38.5866	5.4333		45.2918	24.3773				36.0967	10.1655	--	37.1186	23.4524
	41.2922	23.7615		36.3827	3.5819				38.6032	5.44284		45.3111	24.3714				36.1127	9.86213	--	37.1349	23.0191
	41.3109	23.4523		36.3982	3.57985				38.6191	5.45905		45.3492	24.4301				36.1447	9.63519	--	37.1519	23.4179
	41.3303	23.8967		36.414	3.56372				38.6509	5.49612		45.3864	24.4558				36.1611	9.29687	--	37.1694	23.4645
	41.3498	24.196		36.4465	3.54205				38.6675	5.51584		45.4067	24.4634				36.178	9.50842	--	37.1868	23.6259
	41.3688	23.8801		36.4634	3.5454				38.6845	5.52151		45.4264	24.4403				36.1954	10.278	--	37.2036	23.9219
	41.3868	24.0703		36.4802	3.53268				38.7017	5.52423		45.4642	24.4276				36.2123	9.86709	--	37.2197	23.563
	41.4045	23.8224		36.4962	3.51758				38.7182	5.52605		45.4834	24.4702				36.2437	10.0477	--	37.2522	23.7717
	41.4225	23.5491		36.5272	3.52412				38.7496	5.54271		45.5213	24.5359				36.2595	9.5649	--	37.2697	23.0684
	41.4418	23.7171		36.5434	3.51316				38.7656	5.55636		45.5417	24.5964				36.2763	9.51272	--	37.287	23.5812
	41.4612	23.9421		36.5603	3.49177				38.7826	5.56663		45.5616	24.6066				36.2933	9.95027	--	37.3039	24.0302
	41.4801	24.4663		36.577	3.49649				38.7997	5.54984		45.5993	24.6056				36.3102	10.2513	--	37.3206	23.2323
	41.5171	23.969		36.5933	3.48879				38.8162	5.55196		45.6183	24.6583				36.3267	10.2283	--	37.3529	23.3351
	41.5531	24.1948		36.6093	3.4844				38.8483	5.57214		45.6371	24.6955				36.358	9.74677	--	37.3696	22.7648
	41.5727	23.7814		36.6251	3.49608				38.8801	5.57931		45.657	24.7536				36.3738	9.9578	--	37.3871	23.2184
	41.5922	24.0746		36.6406	3.51975				38.8974	5.58457		45.6775	24.7786				36.3908	9.95416	--	37.4042	23.4864
	41.6105	24.5319		36.657	3.53587				38.9143	5.58011		45.6973	24.7909				36.4078	9.898	--	37.4206	23.0326
	41.6287	24.1592		36.6739	3.55244				38.9465	5.57839		45.7349	24.781				36.4244	10.2581	--	37.4372	23.5929
	41.6473	23.8781		36.706	3.56559				38.9627	5.581		45.7539	24.7645				36.4569	9.91501	--	37.4538	23.0959
	41.6837	23.6457		36.7221	3.59672				38.9951	5.57393		45.7732	24.7634				36.4723	9.63257	--	37.4698	22.6472
	41.7036	24.1728		36.7379	3.63799				39.0128	5.56966		45.7933	24.7887				36.5054	9.46417	--	37.4869	23.4296
	41.723	24.4655		36.7536	3.68334				39.0297	5.56113		45.8136	24.8023				36.5222	9.94553	--	37.5048	23.162
	41.7411	24.2039		36.7703	3.70286				39.0617	5.54805		45.8332	24.7905				36.5382	10.1562	--	37.522	23.1745
	41.7594	24.6848		36.7876	3.7247				39.094	5.53208		45.8703	24.7636				36.5542	9.84948	--	37.5383	23.8553
	41.7779	24.3102		36.8039	3.75789				39.111	5.51192		45.889	24.7749				36.5704	9.53008	--	37.5549	23.2042
	41.7962	24.0133		36.8197	3.79106				39.1285	5.49703		45.9087	24.8024				36.6027	9.31361	--	37.5714	22.8117
	41.8154	24.5202		36.8361	3.80882				39.1452	5.47893		45.9288	24.8137				36.62	9.51521	--	37.5878	23.4108
	41.8353	24.683		36.8677	3.8355				39.1771	5.44836		45.9488	24.8478				36.637	9.94792	--	37.6052	22.938
	41.8546	24.6161		36.8847	3.86891				39.1934	5.42557		45.9866	24.871				36.669	9.9378	--	37.6231	23.4523
	41.8728	24.9759		36.902	3.8782				39.2099	5.40079		46.0048	24.906				36.6852	9.3845	--	37.6403	23.852
	41.8911	24.6232		36.9183	3.88374				39.227	5.36153		46.0439	24.9186				36.718	9.56321	--	37.6566	23.384
	41.9094	24.1282		36.9341	3.88948				39.2445	5.33777		46.0637	24.9173				36.7354	9.65543	--	37.6896	23.2547
	41.9474	24.0994		36.9501	3.89757				39.261	5.31843		46.083	24.9556				36.7522	9.5804	--	37.7065	22.9063
	41.9671	24.4273		36.9659	3.92196				39.2926	5.29679		46.1023	24.9693				36.7681	9.91269	--	37.7241	23.5644
	41.9861	24.429		36.9824	3.93415				39.3256	5.28061		46.1394	24.973				36.7841	9.52147	--	37.7419	23.934
	42.004	24.1848		36.9995	3.93269				39.3426	5.28241		46.1587	24.9801				36.8003	9.10665	--	37.7588	23.4877
	42.0402	23.9833		37.0165	3.91996				39.3594	5.27655		46.1791	24.9945				36.8167	9.35786	--	37.775	23.9738
	42.0593	23.5673		37.0325	3.91537				39.3758	5.2688		46.1988	25.0098				36.8338	9.16634	--	37.7912	23.545
	42.0787	23.9972		37.0481	3.92391				39.3916	5.25847		46.2366	25.018				36.8511	9.62976	--	37.8074	23.1388
	42.0982	24.3792		37.0639	3.93985				39.4232	5.25206		46.2555	25.0341				36.8676	9.63745	--	37.8247	23.5454
	42.117	23.8244		37.0964	3.95391				39.4404	5.24121		46.274	25.051				36.8991	9.60805	--	37.8421	23.8438
	42.1526	23.8956		37.1134	3.91865				39.4574	5.23205		46.2937	25.0787				36.9151	9.38689	--	37.8595	24.0298
	42.1707	23.6855		37.1301	3.89827				39.4739	5.21825		46.3142	25.1112				36.9317	9.1216	--	37.8764	24.059
	42.1901	23.6621		37.1462	3.89116				39.4903	5.199		46.3337	25.1336				36.9487	9.78983	--	37.8925	23.8282
	42.2095	23.9558		37.1617	3.89028				39.5063	5.1796		46.3523	25.1496				36.9658	10.0904	--	37.9084	23.4541
	42.2283	24.0756		37.1933	3.89303				39.5379	5.16903		46.3714	25.134				36.9824	9.63201	--	37.9249	23.7008
	42.2653	23.9219		37.2102	3.89021				39.5553	5.15369		46.3904	25.1347				36.9982	9.85915	--	37.9423	23.4042
	42.2828	23.5846		37.227	3.87637				39.572	5.14197		46.4295	25.1558				37.0135	9.65127	--	37.9596	23.6525
	42.3011	24.2121		37.259	3.85211				39.6043	5.12324		46.4501	25.176				37.0464	9.60954	--	37.9763	24.1646
	42.3208	24.0806		37.29	3.83602				39.6203	5.11675		46.4698	25.1655				37.0635	10.0601	--	37.993	23.9131
	42.34	24.1169		37.3067	3.82908				39.653	5.11153		46.5074	25.1418				37.0801	10.2192	--	38.0094	23.4991
	42.3582	24.5833		37.324	3.82744				39.6705	5.12114		46.5264	25.1103				37.1121	10.0124	--	38.0421	23.672
	42.3951	24.0613		37.356	3.80871				39.6872	5.13411		46.5459	25.0775				37.1275	9.7533	--	38.0598	23.4324
	42.4317	24.2329		37.3882	3.78653				39.7193	5.13593		46.566	25.067				37.1439	9.98905	--	38.0769	24.0267
	42.4516	24.1624		37.4209	3.76234				39.7353	5.13476		46.5863	25.0767				37.1612	10.0044	--	38.1099	23.7775
	42.4708	24.8291		37.4382	3.74562				39.7687	5.13992		46.6054	25.0698				37.1779	10.2059	--	38.1426	23.4486
	42.4889	24.5015		37.4543	3.73751				39.7862	5.1453		46.6425	25.0436				37.1939	10.4169	--	38.1598	23.2679
	42.5074	24.2762		37.4699	3.73897				39.8029	5.13883		46.6816	25.0169				37.2098	10.2182	--	38.1777	23.7505
	42.5442	24.0662		37.486	3.74326				39.8188	5.13008		46.7017	24.9792				37.2259	9.67981	--	38.1948	23.5434
	42.5635	23.8993		37.518	3.72078				39.8349	5.13586		46.7216	24.9676				37.2585	9.76318	--	38.2277	23.7522
	42.5834	24.6397		37.5352	3.71047				39.851	5.12718		46.7407	24.9687				37.276	9.72467	--	38.2441	23.0362
	42.6025	24.458		37.5523	3.72029				39.8677	5.11406		46.7591	24.9612				37.2929	10.1761	--	38.2607	23.2364
	42.6389	24.6189		37.5682	3.72576				39.885	5.12372		46.7772	24.9471				37.3247	9.93451	--	38.2783	23.664
	42.6572	23.6976		37.584	3.74341				39.9022	5.12549		46.7964	24.9173				37.3569	9.73393	--	38.2962	23.3422
	42.676	23.8306		37.6161	3.74951				39.9343	5.12874		46.8166	24.9315				37.374	9.96501	--	38.3132	23.59
	42.6955	24.4881		37.6327	3.75139				39.9662	5.14329		46.8364	24.9455				37.3915	10.4219	--	38.3293	24.0513
	42.7152	24.2995		37.6499	3.75448				39.9831	5.15227		46.8747	25.0091				37.4081	10.3577	--	38.3458	23.2318
	42.734	24.3883		37.6668	3.75224				40.0002	5.16485		46.9117	25.0689				37.4399	10.4884	--	38.3793	23.4327
	42.752	24.7266		37.6828	3.76684				40.0171	5.1768		46.931	25.077				37.456	9.76174	--	38.3969	23.1967
	42.77	23.9698		37.6985	3.77206				40.0492	5.18953		46.9513	25.0798				37.4725	9.8477	--	38.4145	23.7949
	42.8074	24.1608		37.7141	3.78226				40.0647	5.19989		46.9708	25.1267				37.4896	10.3173	--	38.4472	23.2549
	42.8267	24.1419		37.7303	3.79533				40.0982	5.2105		46.9895	25.2053				37.5069	10.2149	--	38.4635	23.5878
	42.8459	25.1025		37.747	3.79933				40.1152	5.21686		47.0277	25.2585				37.5233	10.3766	--	38.48	23.3048
	42.8647	24.9722		37.7639	3.81595				40.1315	5.22207		47.0661	25.3112				37.5548	9.93001	--	38.4973	22.7878
	42.8828	24.2978		37.7804	3.82374				40.1636	5.23003		47.0865	25.3177				37.5876	9.84182	--	38.5148	23.7943
	42.9003	24.6142		37.7962	3.83725				40.1791	5.22322		47.106	25.3267				37.6046	9.90706	--	38.5322	23.7563
	42.9185	24.3343		37.8116	3.85136				40.1957	5.22097		47.1439	25.3903				37.6214	10.556	--	38.5489	23.4115
	42.938	24.1051		37.8437	3.87633				40.2131	5.23933		47.1629	25.4806				37.6378	10.3289	--	38.565	23.7852
	42.9575	24.8476		37.8607	3.88723				40.2298	5.26833		47.2022	25.526				37.6535	9.88101	--	38.5808	23.4249
	42.9764	24.7091		37.8773	3.88668				40.2621	5.30018		47.2226	25.5267				37.6852	9.77568	--	38.5975	23.0529
	43.0128	24.7385		37.8935	3.90351				40.2938	5.3011		47.2604	25.5235				37.7023	9.73416	--	38.6152	23.6156
	43.0304	24.2487		37.9096	3.91923				40.3108	5.31633		47.2985	25.5422				37.7191	10.312	--	38.6324	23.6159
	43.0687	24.7458		37.9252	3.94687				40.3284	5.33801		47.3182	25.6044				37.7356	10.2198	--	38.6658	24.1532
	43.0877	24.7573		37.9573	3.9692				40.3606	5.36174		47.3385	25.6078				37.7677	10.2604	--	38.6821	23.3468
	43.1059	25.0738		37.9744	3.96391				40.393	5.40317		47.3586	25.5944				37.7833	9.81981	--	38.7149	23.8711
	43.1429	24.5821		38.0062	3.97068				40.4093	5.42006		47.3777	25.5601				37.7998	9.82241	--	38.7326	23.5153
	43.1798	24.7807		38.0381	3.98093				40.4267	5.41545		47.3962	25.5224				37.8169	10.2889	--	38.7495	23.9161
	43.1999	24.8523		38.0709	4.00072				40.4442	5.40031		47.4338	25.5058				37.8334	10.0263	--	38.7659	24.3118
	43.2189	25.0668		38.0881	4.03149				40.4605	5.39354		47.4536	25.4777				37.8494	10.2974	--	38.7825	23.5442
	43.2552	25.1066		38.104	4.03104				40.4764	5.41601		47.4736	25.4757				37.8816	9.60529	--	38.815	23.7267
	43.2737	24.6637		38.1361	4.05181				40.4926	5.42018		47.4933	25.467				37.8973	10.0317	--	38.8325	23.2826
	43.3117	25.1102		38.1681	4.04632				40.5255	5.42228		47.531	25.4616				37.9142	10.1886	--	38.8503	23.8697
	43.3315	25.2826		38.1853	4.0698				40.5429	5.40626		47.5492	25.4663				37.9316	9.82127	--	38.8673	24.0406
	43.3505	25.3548		38.2023	4.07387				40.56	5.42022		47.5685	25.4975				37.9482	10.3807	--	38.8835	23.7695
	43.3686	25.5575		38.2341	4.06685				40.5762	5.43708		47.5888	25.5653				37.964	10.6615	--	38.9167	23.4847
	43.3869	25.1306		38.2501	4.07562				40.6079	5.44673		47.6088	25.641				37.9804	10.0403	--	38.951	24.1613
[truncated: 8,936 more rows]

[truncated: 8 more sheets: Suppl. Fig. 13, Suppl. Fig. 14, Suppl. Fig. 15, Suppl. Fig. 16, Suppl. Fig. 17, Suppl. Fig. 18, Suppl. Fig. 19, Suppl. Fig. 21]
